# Supplementary material for: The effect of recall period on reported out-of-pocket health expenditure in Ghana
Source: PLoS One. 2025 Dec 19;20(12):e0290910. doi: 10.1371/journal.pone.0290910 (PMC12716721; doi:10.1371/journal.pone.0290910)
Supplement: S1 File — (XLSX) [file pone.0290910.s006.xlsx]

## Sheet: Sheet1
urbrur	gender	relative1	category	prov1	prov1_serv	prov1_cost	prov2	prov2_serv	prov2_cost	prov3	prov3_serv	prov3_cost	prov_total	hh_cost	version	match	Totalprovexp	Totalhhexp	logprovexp	loghhexp	diff	ratio	absdiff	yy	meanbias	uloa	lloa	_merge
Urban	Female		OPD	BENCYN PHARMACY	NIFEDIPINE, BENDRO	35							35	35	2	1	35	35	3.58352	3.58352	0	1	0	0.352471	1.42258	6.00933	0.336764	matched (3)
Urban	Male		MEDICINES	VIVIAN AMENA CHEMICAL SHOP	AMOXACILINE	6							6	6	2	1	6	6	1.94591	1.94591	0	1	0	0.352471	1.42258	6.00933	0.336764	matched (3)
Urban	Male		MEDICINES	SOLOMON ABUMLUKIBA SHOP	RAPINOL	2.4							2.4	2.4	2	1	2.4	2.4	1.22378	1.22378	0	1	0	0.352471	1.42258	6.00933	0.336764	matched (3)
Urban	Male		MEDICINES	BENCYN PHARMACY	CHLORAMPHENICOL 0.5%	3							3	3	2	1	3	3	1.38629	1.38629	0	1	0	0.352471	1.42258	6.00933	0.336764	matched (3)
Urban	Male		MEDICINES	VIVIAN AMENA CHEMICAL SHOP	TAABEA HERBAL MIXTURE	10							10	15	2	1	10	15	2.3979	2.77259	0.374693	1.45454	0.374693	0.352471	1.42258	6.00933	0.336764	matched (3)
Urban	Male		MEDICINES	THE BATCH	ALBENDAZOLE USP	5							5	5	2	1	15	20	2.77259	3.04452	0.271934	1.3125	0.271934	0.352471	1.42258	6.00933	0.336764	matched (3)
Urban	Female		MEDICINES	VIVIAN AMENA CHEMICAL SHOP	REALLY EXTRA&PROCOLD	4							4	3	2	1	4	3	1.60944	1.38629	-0.223144	0.8	0.223144	0.352471	1.42258	6.00933	0.336764	matched (3)
Urban	Male		MEDICINES	VIVIAN AMENA CHEMICAL SHOP	CO-TRIMAZOLE&ZUBES	12							12	5	2	1	12	5	2.56495	1.79176	-0.77319	0.461539	0.77319	0.352471	1.42258	6.00933	0.336764	matched (3)
Urban	Male		MEDICINES	THE BATCH	DICLOFENAC&RONFENAC	6.5							6.5	6.5	2	1	6.5	6.5	2.0149	2.0149	0	1	0	0.352471	1.42258	6.00933	0.336764	matched (3)
Urban	Female		MEDICINES	BENCYN PHARMACY	CIPROFLOXACLINE&CLOTRIMAZOLE	14							14	14	2	1	14	14	2.70805	2.70805	0	1	0	0.352471	1.42258	6.00933	0.336764	matched (3)
Urban	Female		MEDICINES	VIVIAN AMENA CHEMICAL SHOP	PANACIN	1.5							1.5	2	2	1	1.5	2	0.916291	1.09861	0.182321	1.2	0.182321	0.352471	1.42258	6.00933	0.336764	matched (3)
Urban	Male		MEDICINES	HILLARIOUS CHEMICAL SHOP	REALY EXTRA	1.5							1.5	2	2	1	1.5	2	0.916291	1.09861	0.182321	1.2	0.182321	0.352471	1.42258	6.00933	0.336764	matched (3)
Urban	Male		MEDICINES	VIVIAN AMENA CHEMICAL SHOP	COLODIUM	1.5							1.5	2	2	1	1.5	2	0.916291	1.09861	0.182321	1.2	0.182321	0.352471	1.42258	6.00933	0.336764	matched (3)
Urban	Female		MEDICINES	THE BATCH	ARTESUNATE AMODIAQUINE&DICLOFENAC	9.5							9.5	9.5	2	1	9.5	9.5	2.35137	2.35137	0	1	0	0.352471	1.42258	6.00933	0.336764	matched (3)
Urban	Male		MEDICINES	BENCYN PHARMACY	ARTESUNATE AMODIAQUINE,SEPTRINE,CIPROLINE&PARACETAMOL	10							10	17	2	1	10	17	2.3979	2.89037	0.492476	1.63636	0.492476	0.352471	1.42258	6.00933	0.336764	matched (3)
Urban	Female		OPD	MARGAREAT CHEMICAL SHOP	MALAR-2	9							9	13	2	1	9	13	2.30259	2.63906	0.336472	1.4	0.336472	0.352471	1.42258	6.00933	0.336764	matched (3)
Urban	Female		OPD	BENCYN PHARMACY	FAMA COLD	0.5							0.5	9	2	1	0.5	9	0.405465	2.30259	1.89712	6.66667	1.89712	0.352471	1.42258	6.00933	0.336764	matched (3)
Urban	Male		OPD	BENCYN PHARMACY	MALAR-2	9							9	17	2	1	9	17	2.30259	2.89037	0.587787	1.8	0.587787	0.352471	1.42258	6.00933	0.336764	matched (3)
Urban	Female		MEDICINES	THE BATCH	TETRACYCLINE	3							3	4	2	1	13	14	2.63906	2.70805	0.0689929	1.07143	0.0689929	0.352471	1.42258	6.00933	0.336764	matched (3)
Urban	Male		OPD	THE BATCH	AMOXACILINE ORAL,CARBOCI-STEIN 2%	12							12	14	2	1	12	14	2.56495	2.70805	0.143101	1.15385	0.143101	0.352471	1.42258	6.00933	0.336764	matched (3)
Urban	Male		OPD	BENCYN PHARMACY	CARBAMAZEPINE	3							3	3	2	1	3	3	1.38629	1.38629	0	1	0	0.352471	1.42258	6.00933	0.336764	matched (3)
Rural	Male	AGERE JULIANA	MEDICINES	87Thompson Abagna Counter Medical Seller, Sirigu	PAIN KILLER	0.5							0.5	15	2	1	0.5	15	0.405465	2.77259	2.36712	10.6667	2.36712	0.352471	1.42258	6.00933	0.336764	matched (3)
Rural	Male	AKANKELE RACHAEL	PREVENTIVE	48Sirigu Heaith Centre	AKANKELE RACHAEL	26	48Sirigu Heaith Centre	MALARIA DRUGS AND DRIP					26	102	2	1	47.5	102	3.88156	4.63473	0.753165	2.12371	0.753165	0.352471	1.42258	6.00933	0.336764	matched (3)
Rural	Male	AZAMPAMBIRE ATINGA	MEDICINES	75Norbert Chemical Shop Natuginia	COUGH SYRUP	6							6	50	2	1	6	50	1.94591	3.93183	1.98592	7.28571	1.98592	0.352471	1.42258	6.00933	0.336764	matched (3)
Rural	Male	ALUBA ATANGA	MEDICINES	75Norbert Chemical Shop Natuginia	PAIN KILLER	0.5							0.5	5	2	1	0.5	5	0.405465	1.79176	1.38629	4	1.38629	0.352471	1.42258	6.00933	0.336764	matched (3)
Rural	Female	A-ENGEKELUM AGINGABU	MEDICINES	75Norbert Chemical Shop Natuginia	PAIN KILLER	0.5							0.5	5	2	1	0.5	5	0.405465	1.79176	1.38629	4	1.38629	0.352471	1.42258	6.00933	0.336764	matched (3)
Rural	Male	ALEMIYA ABAAH	MEDICINES	75Norbert Chemical Shop Natuginia	COUGH SYRUP AND MULTIVITAMIN SYRUP AND PARACE	11.5							11.5	30	2	1	11.5	30	2.52573	3.43399	0.908258	2.48	0.908258	0.352471	1.42258	6.00933	0.336764	matched (3)
Rural	Female	ANAABAMA ATADEENA	MEDICINES	75Norbert Chemical Shop Natuginia	PAIN KILLERS	0.5							0.5	4	2	1	0.5	4	0.405465	1.60944	1.20397	3.33333	1.20397	0.352471	1.42258	6.00933	0.336764	matched (3)
Rural	Male	DONALD A-USAH AWOKO	MEDICINES	76Weyoore Chemical Shop, Manyoro	COUGH SYRUP	6							6	10	2	1	12	15	2.56495	2.77259	0.20764	1.23077	0.20764	0.352471	1.42258	6.00933	0.336764	matched (3)
Rural	Female	KADUA AWOKOH	IP	75Norbert Chemical Shop Natuginia	COUGH SYRUP AND PARACETAMOL	6.5							6.5	150	2	1	6.5	150	2.0149	5.01728	3.00238	20.1333	3.00238	0.352471	1.42258	6.00933	0.336764	matched (3)
Rural	Male	ISAAC SIMON AWOKOH	MEDICINES	11War Memorial Hospital	CONSULTATION AND TYPHOID TREATMENT	61.52							61.52	50	2	1	61.52	50	4.13549	3.93183	-0.203661	0.815739	0.203661	0.352471	1.42258	6.00933	0.336764	matched (3)
Rural	Female	LUCY AWINESUM	MEDICINES	67Mandela Chemical shop	KIDRON BLOOD TONIC	5							5	20	2	1	5	20	1.79176	3.04452	1.25276	3.5	1.25276	0.352471	1.42258	6.00933	0.336764	matched (3)
Rural	Male	ATANGA AZOKKO	MEDICINES	75Norbert Chemical Shop Natuginia	PAIN KILLERS AND ANTIBIOTICS	4							4	0	2	1	8.8	56	2.28238	4.04305	1.76067	5.81633	1.76067	0.352471	1.42258	6.00933	0.336764	matched (3)
Rural	Female	AGUMAH AKANVAA	MEDICINES	75Norbert Chemical Shop Natuginia	AMOXACILIN AND ORS	13.5							13.5	10	2	1	27	510	3.33221	6.23637	2.90416	18.25	2.90416	0.352471	1.42258	6.00933	0.336764	matched (3)
Rural	Female		IP	11War Memorial Hospital	LACERATIONS	114	0						114	600	2	1	114	600	4.74493	6.3986	1.65366	5.22609	1.65366	0.352471	1.42258	6.00933	0.336764	matched (3)
Rural	Male		IP	11War Memorial Hospital	MALARIA	195	0						195	95	2	1	195	95	5.27811	4.56435	-0.713767	0.489796	0.713767	0.352471	1.42258	6.00933	0.336764	matched (3)
Rural	Male		IP	11War Memorial Hospital	ACCIDENT	220	0						220	200	2	1	220	200	5.39816	5.3033	-0.0948582	0.909502	0.0948582	0.352471	1.42258	6.00933	0.336764	matched (3)
Rural	Male		IP	11War Memorial Hospital	TYPHOID,MALARIA	55	11War Memorial Hospital	TYPHOID,MALARIA		0			55	267	2	1	55	267	4.02535	5.59099	1.56564	4.78572	1.56564	0.352471	1.42258	6.00933	0.336764	matched (3)
Rural	Male		IP	11War Memorial Hospital	MALARIA	67	0						67	100	2	1	67	100	4.21951	4.61512	0.395613	1.48529	0.395613	0.352471	1.42258	6.00933	0.336764	matched (3)
Rural	Female		IP	11War Memorial Hospital	ACCIDENT	81	0						81	100	2	1	81	100	4.40672	4.61512	0.208401	1.23171	0.208401	0.352471	1.42258	6.00933	0.336764	matched (3)
Rural	Male		IP	11War Memorial Hospital	BODY PAIN	302	0						302	350	2	1	302	350	5.71373	5.86079	0.147054	1.15842	0.147054	0.352471	1.42258	6.00933	0.336764	matched (3)
Rural	Male		IP	11War Memorial Hospital	EYE PROBLEM	169	0						169	135	2	1	225.1	236	5.42098	5.46806	0.0470824	1.04821	0.0470824	0.352471	1.42258	6.00933	0.336764	matched (3)
Rural	Male		IP	12Navrongo Health Centre( Central)	PREGNANCY TEST,TEST FOR DISEASES, SCANNING.		ALOGO A HARRISON	STOMACH ULCER	10	0			10	29	2	1	10	29	2.3979	3.4012	1.0033	2.72727	1.0033	0.352471	1.42258	6.00933	0.336764	matched (3)
Rural	Male		IP	11War Memorial Hospital	MALARIA	NHIS	0						0	0	2	1	0	0	0	0	0	1	0	0.352471	1.42258	6.00933	0.336764	matched (3)
Rural	Male		IP	11War Memorial Hospital	X-RAY,ARTESUNATE AMODIAQUINE	25	0						25	0	2	1	109	275	4.70048	5.6204	0.91992	2.50909	0.91992	0.352471	1.42258	6.00933	0.336764	matched (3)
Rural	Male		IP	11War Memorial Hospital	MEDICINE	156	BAWKU REGIONAL	LEG IMPUTATION		0			156	2800	2	1	156	2800	5.05625	7.93773	2.88149	17.8408	2.88149	0.352471	1.42258	6.00933	0.336764	matched (3)
Rural	Female		IP	11War Memorial Hospital	ABDOMINAL PAIN	64	TAMALE TEACHING HOSPITAL	BLOOD		0			64	1175	2	1	64	1175	4.17439	7.06987	2.89549	18.0923	2.89549	0.352471	1.42258	6.00933	0.336764	matched (3)
Rural	Male		IP	11War Memorial Hospital	GENERAL BODY PAIN	64	0						64	64	2	1	64	64	4.17439	4.17439	0	1	0	0.352471	1.42258	6.00933	0.336764	matched (3)
Rural	Female		IP	11War Memorial Hospital	DIARRHEA	377.5	11War Memorial Hospital	GENERAL BODY PAIN		0			377.5	1200	2	1	377.5	1210	5.93622	7.0992	1.16299	3.19947	1.16299	0.352471	1.42258	6.00933	0.336764	matched (3)
Rural	Male		MEDICINES	ALOGO A HARRISON	DICLONOVA-PLUS	8	0						8	0	2	1	190	120	5.25227	4.79579	-0.456483	0.633508	0.456483	0.352471	1.42258	6.00933	0.336764	matched (3)
Rural	Female		IP	11War Memorial Hospital	MALARIA	217	0						217	240	2	1	217	240	5.3845	5.4848	0.100302	1.1055	0.100302	0.352471	1.42258	6.00933	0.336764	matched (3)
Rural	Male		IP	11War Memorial Hospital	SNAKE BITE	113	0						113	1200	2	1	113	1200	4.7362	7.09091	2.35471	10.5351	2.35471	0.352471	1.42258	6.00933	0.336764	matched (3)
Rural	Male		IP	11War Memorial Hospital	MALARIA, OSTEOPOROSIS	291	0						291	587	2	1	291	587	5.67675	6.37673	0.699973	2.0137	0.699973	0.352471	1.42258	6.00933	0.336764	matched (3)
Rural	Male		IP	11War Memorial Hospital	MALARIA	190	0						190	0	2	1	378	380	5.93754	5.9428	0.0052633	1.00528	0.0052633	0.352471	1.42258	6.00933	0.336764	matched (3)
Rural	Male		MEDICINES	ALOGO HARISSON CHEMICAL SHOP	PARACETAMOL,IBRUFEN & TETANUS INJECTION	18							18	21	2	1	18	21	2.94444	3.09104	0.146604	1.15789	0.146604	0.352471	1.42258	6.00933	0.336764	matched (3)
Rural	Female		MEDICINES	ALOGO HARISSON CHEMICAL SHOP	LETAMOL & ARTESUNATE AMODIAQUINE	7							7	20	2	1	7	20	2.07944	3.04452	0.965081	2.625	0.965081	0.352471	1.42258	6.00933	0.336764	matched (3)
Rural	Female	RITA	IP	11War Memorial Hospital	DRUGS FOR SWOLLEN HAND	602							602	605	2	1	602	605	6.40192	6.40688	0.0049629	1.00497	0.0049629	0.352471	1.42258	6.00933	0.336764	matched (3)
Rural	Female		MEDICINES	ALOGO HARISSON CHEMICAL SHOP	PARACETAMOL	2							2	2.5	2	1	2	2.5	1.09861	1.25276	0.154151	1.16667	0.154151	0.352471	1.42258	6.00933	0.336764	matched (3)
Urban	Female		MEDICINES	ALOGO HARISSON CHEMICAL SHOP	ALUMINIUM HYDROXIDE	1							1	1	2	1	1	1	0.693147	0.693147	0	1	0	0.352471	1.42258	6.00933	0.336764	matched (3)
Urban	Male		MEDICINES	ALOGO HARISSON CHEMICAL SHOP	PINPAC 100	2							2	2	2	1	2	2	1.09861	1.09861	0	1	0	0.352471	1.42258	6.00933	0.336764	matched (3)
Rural	Male		MEDICINES	ALOGO HARISSON CHEMICAL SHOP	CO-TRIMAZOLE & ARTEMETHER LUMEFANTRINE	15							15	15	2	1	15	15	2.77259	2.77259	0	1	0	0.352471	1.42258	6.00933	0.336764	matched (3)
Rural	Female		PREVENTIVE	ALOGO HARISSON CHEMICAL SHOP	TETANUS INJECTION	5							5	12	2	1	5	12	1.79176	2.56495	0.77319	2.16667	0.77319	0.352471	1.42258	6.00933	0.336764	matched (3)
Urban	Male		MEDICINES	ALOGO HARISSON CHEMICAL SHOP	IBRUFEN&FLUCLOXYCILLIN	3							3	8	2	1	3	8	1.38629	2.19722	0.81093	2.25	0.81093	0.352471	1.42258	6.00933	0.336764	matched (3)
Rural	Female		MEDICINES	THE BATCH	NIFEDIPINE	6							6	5	2	1	6	5	1.94591	1.79176	-0.154151	0.857143	0.154151	0.352471	1.42258	6.00933	0.336764	matched (3)
Urban	Female		MEDICINES	ALOGO HARISSON CHEMICAL SHOP	LISINOVA HTZ	2							2	2	2	1	2	2	1.09861	1.09861	0	1	0	0.352471	1.42258	6.00933	0.336764	matched (3)
Urban	Female		MEDICINES	BENCYN PHARMACY	DONEWELL&EFPAC	13							13	15	2	1	13	15	2.63906	2.77259	0.133531	1.14286	0.133531	0.352471	1.42258	6.00933	0.336764	matched (3)
Urban	Female		IP	WAR MEMORIAL HOSPITAL	IV ARTESUNATE 45MG,DEXTROSE SALINE & FBC	101							101	108	2	1	101	108	4.62497	4.69135	0.0663753	1.06863	0.0663753	0.352471	1.42258	6.00933	0.336764	matched (3)
Rural	Male		MEDICINES	ALOGO HARISSON CHEMICAL SHOP	AMOXICILINE	5							5	10	2	1	5	10	1.79176	2.3979	0.606136	1.83333	0.606136	0.352471	1.42258	6.00933	0.336764	matched (3)
Rural	Male		MEDICINES	ALOGO HARISSON CHEMICAL SHOP	ARTEMETER LUMIFANTRINE	5							5	5	2	1	5	5	1.79176	1.79176	0	1	0	0.352471	1.42258	6.00933	0.336764	matched (3)
Rural	Female		MEDICINES	ALOGO HARISSON CHEMICAL SHOP	LONART	15							15	20	2	1	15	20	2.77259	3.04452	0.271934	1.3125	0.271934	0.352471	1.42258	6.00933	0.336764	matched (3)
Urban	Female		MEDICINES	ALOGO HARISSON CHEMICAL SHOP	COLODIUM	3							3	5	2	1	3	5	1.38629	1.79176	0.405465	1.5	0.405465	0.352471	1.42258	6.00933	0.336764	matched (3)
Rural	Female		IP	11War Memorial Hospital	MALARIA	144	0						144	190	2	1	150.5	210	5.02059	5.35186	0.331273	1.39274	0.331273	0.352471	1.42258	6.00933	0.336764	matched (3)
Rural	Female		MEDICINES	ALOGO HARISSON CHEMICAL SHOP	METRONIDAZOLE & MALAR 2	5							5	5	2	1	11	11	2.48491	2.48491	0	1	0	0.352471	1.42258	6.00933	0.336764	matched (3)
Urban	Male		MEDICINES	ALOGO HARISSON CHEMICAL SHOP	FENBASE EXTRA,LOFNAC GEL	8							8	10	2	1	8	10	2.19722	2.3979	0.200671	1.22222	0.200671	0.352471	1.42258	6.00933	0.336764	matched (3)
Urban	Male		MEDICINES	THE BATCH	SEGNIDAZOLE	9							9	9	2	1	9	9	2.30259	2.30259	0	1	0	0.352471	1.42258	6.00933	0.336764	matched (3)
Rural	Female		MEDICINES	ALOGO HARISSON CHEMICAL SHOP	ARTEMETHER LUMEFANTRINE,PARACETAMOL & INFUSION	26							26	26	2	1	62	62	4.14314	4.14314	0	1	0	0.352471	1.42258	6.00933	0.336764	matched (3)
Rural	Female		MEDICINES	BENCYN PHARMACY	CIPROHEAL 500,MADUME,METRONIDAZOLE & PARACETAMOL	6.5							6.5	20	2	1	6.5	20	2.0149	3.04452	1.02962	2.8	1.02962	0.352471	1.42258	6.00933	0.336764	matched (3)
Rural	Female		MEDICINES	ALOGO HARISSON CHEMICAL SHOP	PARACETAMOL SYRUP & ARTEMETHER LUMEFANTRINE	11							11	25	2	1	11	25	2.48491	3.2581	0.77319	2.16667	0.77319	0.352471	1.42258	6.00933	0.336764	matched (3)
Urban	Male		MEDICINES	BENCYN PHARMACY	BENDROFLORIDE&NIFIDIPINE	18							18	15	2	1	18	15	2.94444	2.77259	-0.17185	0.842105	0.17185	0.352471	1.42258	6.00933	0.336764	matched (3)
Urban	Female		MEDICINES	ALOGO HARISSON CHEMICAL SHOP	CO-TRIMAZOLE SUSPENSION&,METRONIDAZOLE	10							10	14	2	1	10	14	2.3979	2.70805	0.310155	1.36364	0.310155	0.352471	1.42258	6.00933	0.336764	matched (3)
Urban	Male		MEDICINES	ALOGO HARISSON CHEMICAL SHOP	PARACETAMOL	2							2	2	2	1	2	2	1.09861	1.09861	0	1	0	0.352471	1.42258	6.00933	0.336764	matched (3)
Urban	Male		MEDICINES	ALOGO HARISSON CHEMICAL SHOP	MULTIVITAMIN,MALAR 2 & VITAMIN B COMPLEX	5							5	5	2	1	5	5	1.79176	1.79176	0	1	0	0.352471	1.42258	6.00933	0.336764	matched (3)
Urban	Male		MEDICINES	ALOGO HARISSON CHEMICAL SHOP	MALAR 2 & PARACETAMOL	3							3	3	2	1	3	3	1.38629	1.38629	0	1	0	0.352471	1.42258	6.00933	0.336764	matched (3)
Urban	Male		MEDICINES	ALOGO HARISSON CHEMICAL SHOP	AMOXICILINE & PARACETAMOL	20							20	13.5	2	1	46	48.5	3.85015	3.90197	0.0518253	1.05319	0.0518253	0.352471	1.42258	6.00933	0.336764	matched (3)
Urban	Male		MEDICINES	ALOGO HARISSON CHEMICAL SHOP	COLODIUM	2							2	3	2	1	2	3	1.09861	1.38629	0.287682	1.33333	0.287682	0.352471	1.42258	6.00933	0.336764	matched (3)
Urban	Male		MEDICINES	ALOGO HARISSON CHEMICAL SHOP	CIPRO EYE DROP & ARTEMETHER LUMIFANTRINE	15							15	19	2	1	15	19	2.77259	2.99573	0.223144	1.25	0.223144	0.352471	1.42258	6.00933	0.336764	matched (3)
Urban	Male		MEDICINES	ALOGO HARISSON CHEMICAL SHOP	CLOTRIMAZOLE	7							7	3	2	1	7	3	2.07944	1.38629	-0.693147	0.5	0.693147	0.352471	1.42258	6.00933	0.336764	matched (3)
Rural	Male		MEDICINES	ALOGO HARISSON CHEMICAL SHOP	ARTESUNATE AMOUDIAQUINE	3							3	3	2	1	3	3	1.38629	1.38629	0	1	0	0.352471	1.42258	6.00933	0.336764	matched (3)
Urban	Male		MEDICINES	BENCYN PHARMACY	C-PHENIRAMINE & MALAR 2	17							17	17.5	2	1	22	24.5	3.13549	3.23868	0.103184	1.1087	0.103184	0.352471	1.42258	6.00933	0.336764	matched (3)
Urban	Male		IP	WAR MEMORIAL HOSPITAL	PARACETAMOL,DICLOFENAC,MULTIVITE,CEFTRIZINE,IV CEFTRIALIN,GENTAMYCIN,IV N/S,BF 500M/S,FBC-500 &BF-3.50	270							270	493	2	1	270	493	5.60212	6.20254	0.600417	1.82288	0.600417	0.352471	1.42258	6.00933	0.336764	matched (3)
Rural	Male		MEDICINES	ALOGO HARISSON CHEMICAL SHOP	LOFNAC-100	2							2	2.5	2	1	5	6	1.79176	1.94591	0.154151	1.16667	0.154151	0.352471	1.42258	6.00933	0.336764	matched (3)
Urban	Female		MEDICINES	ALOGO HARISSON CHEMICAL SHOP	ATESUNATE AMODIAQUINE	5							5	5	2	1	6	7	1.94591	2.07944	0.133531	1.14286	0.133531	0.352471	1.42258	6.00933	0.336764	matched (3)
Urban	Male		MEDICINES	ALOGO HARISSON CHEMICAL SHOP	FLUCLOXYCILLIN&PARACETAMOL SYRUP	15							15	16	2	1	15	16	2.77259	2.83321	0.0606246	1.0625	0.0606246	0.352471	1.42258	6.00933	0.336764	matched (3)
Rural	Female		MEDICINES	ALOGO HARISSON CHEMICAL SHOP	MATRIZINE 30ML,ARTESUNATE AMODIAQUINE,COTRIMAZOLE,CITRIZINE	5							5	19	2	1	11	27	2.48491	3.33221	0.847298	2.33333	0.847298	0.352471	1.42258	6.00933	0.336764	matched (3)
Rural	Male		MEDICINES	ALOGO HARISSON CHEMICAL SHOP	NEFIDIPINE	6							6	6	2	1	6	6	1.94591	1.94591	0	1	0	0.352471	1.42258	6.00933	0.336764	matched (3)
Rural	Female		MEDICINES	ALOGO HARISSON CHEMICAL SHOP	METRONIDAZOLE,CIPROHEAL,FENBASE EXTRA & ARTEMETHER LUMEFANTRINE	23							23	70	2	1	26	71	3.29584	4.27667	0.980829	2.66667	0.980829	0.352471	1.42258	6.00933	0.336764	matched (3)
Rural	Female		MEDICINES	ALOGO HARISSON CHEMICAL SHOP	GEBEDOL	2							2	2	2	1	2	2	1.09861	1.09861	0	1	0	0.352471	1.42258	6.00933	0.336764	matched (3)
Rural	Male		MEDICINES	BENCYN PHARMACY	GEBEDOL & FOLIC ACID	10							10	10	2	1	10.5	10.5	2.44235	2.44235	0	1	0	0.352471	1.42258	6.00933	0.336764	matched (3)
Rural	Female		MEDICINES	ALOGO HARISSON CHEMICAL SHOP	METRONIDAZOLE & EMGYPROFEN 400	4							4	5	2	1	4	5	1.60944	1.79176	0.182321	1.2	0.182321	0.352471	1.42258	6.00933	0.336764	matched (3)
Rural	Male		IP	11War Memorial Hospital	MEDICINES FOR TOOTH FRACTURE	37							37	23	2	1	37	23	3.63759	3.17805	-0.459532	0.631579	0.459532	0.352471	1.42258	6.00933	0.336764	matched (3)
Rural	Male		PREVENTIVE	11War Memorial Hospital			0						0	60	2	1	109	210	4.70048	5.35186	0.651378	1.91818	0.651378	0.352471	1.42258	6.00933	0.336764	matched (3)
Rural	Female		MEDICINES	ALOGO HARISSON CHEMICAL SHOP	ARTUSUNATE AMODIAQUINE	3							3	3	2	1	3	3	1.38629	1.38629	0	1	0	0.352471	1.42258	6.00933	0.336764	matched (3)
Rural	Female		MEDICINES	ALOGO HARISSON CHEMICAL SHOP	ARTUSUNATE AMODIAQUINE	5							5	5	2	1	10	13	2.3979	2.63906	0.241162	1.27273	0.241162	0.352471	1.42258	6.00933	0.336764	matched (3)
Rural	Female	KABIM KWOJORO	IP	11War Memorial Hospital	SHIELD WATER (widal test and pelvic scan)	25							25	800	2	1	25	800	3.2581	6.68586	3.42776	30.8077	3.42776	0.352471	1.42258	6.00933	0.336764	matched (3)
Rural	Female		PREVENTIVE	ALOGO HARISSON CHEMICAL SHOP	MALARIA TEST	5							5	7	2	1	10	14	2.3979	2.70805	0.310155	1.36364	0.310155	0.352471	1.42258	6.00933	0.336764	matched (3)
Rural	Male		PREVENTIVE	REAGENT DIAGNOTICS	TYPHOID FEVER TEST	5							5	5	2	1	10	10	2.3979	2.3979	0	1	0	0.352471	1.42258	6.00933	0.336764	matched (3)
Rural	Female		MEDICINES	ALOGO HARISSON CHEMICAL SHOP	NIFEDIPINE	4							4	4	2	1	4	4	1.60944	1.60944	0	1	0	0.352471	1.42258	6.00933	0.336764	matched (3)
Rural	Female		MEDICINES	ALOGO HARISSON CHEMICAL SHOP	FLUCLOXACILLIN	2							2	3	2	1	2	3	1.09861	1.38629	0.287682	1.33333	0.287682	0.352471	1.42258	6.00933	0.336764	matched (3)
Rural	Male		MEDICINES	ALOGO HARISSON CHEMICAL SHOP	COTRIMOXAZOLE,METROKIN&DREG SOLUTION	10							10	12	2	1	10	12	2.3979	2.56495	0.167054	1.18182	0.167054	0.352471	1.42258	6.00933	0.336764	matched (3)
Rural	Male		MEDICINES	BENCYN PHARMACY	MALAFAN	2							2	2	2	1	2	2	1.09861	1.09861	0	1	0	0.352471	1.42258	6.00933	0.336764	matched (3)
Rural	Male		MEDICINES	ALOGO HARISSON CHEMICAL SHOP	PARACETAMOL&ARTESUNATE AMOUDIAQUINE	5.5							5.5	5.5	2	1	5.5	5.5	1.8718	1.8718	0	1	0	0.352471	1.42258	6.00933	0.336764	matched (3)
Rural	Male		MEDICINES	ALOGO HARISSON CHEMICAL SHOP	CO-TRIMAZOLE,NEXCOFER & LETAMOL	20							20	20	2	1	35	75	3.58352	4.33073	0.747214	2.11111	0.747214	0.352471	1.42258	6.00933	0.336764	matched (3)
Rural	Male		MEDICINES	ALOGO HARISSON CHEMICAL SHOP	PARACETAMOL	0.5							0.5	0.5	2	1	0.5	0.5	0.405465	0.405465	0	1	0	0.352471	1.42258	6.00933	0.336764	matched (3)
Rural	Female		MEDICINES	BENCYN PHARMACY	IBRUFEN,GEBEDOL&OME AID	11							11	6	2	1	11	6	2.48491	1.94591	-0.538997	0.583333	0.538997	0.352471	1.42258	6.00933	0.336764	matched (3)
Rural	Female	ANENU AYUGANE	MEDICINES	61Bencyn Pharmacy	MALARIA DRUG(LUMARTEM)	5	ALOGO A HARRISON	MALARIA DRUG	5				10	5	2	1	14	10	2.70805	2.3979	-0.310155	0.733333	0.310155	0.352471	1.42258	6.00933	0.336764	matched (3)
Rural	Female		MEDICINES	ALOGO HARISSON CHEMICAL SHOP	FLOCLOXACILINE & GEBEDOL	5							5	10	2	1	5	10	1.79176	2.3979	0.606136	1.83333	0.606136	0.352471	1.42258	6.00933	0.336764	matched (3)
Rural	Male		IP	WAR MEMORIAL HOSPITAL	BF,FBC,SYR IRON III,ORS,IVF N/S &SYR IRON POLYMATOSE	47.5							47.5	50	2	1	199.5	220	5.30081	5.39816	0.0973487	1.10224	0.0973487	0.352471	1.42258	6.00933	0.336764	matched (3)
Rural	Male		MEDICINES	ALOGO HARISSON CHEMICAL SHOP	ATESUNATE AMODIAQUINE	10							10	10	2	1	15	15	2.77259	2.77259	0	1	0	0.352471	1.42258	6.00933	0.336764	matched (3)
Rural	Male		MEDICINES	BENCYN PHARMACY	QUICK ACTION & IBRUFEN	2							2	7	2	1	2	7	1.09861	2.07944	0.980829	2.66667	0.980829	0.352471	1.42258	6.00933	0.336764	matched (3)
Rural	Male		MEDICINES	ALOGO HARISSON CHEMICAL SHOP	PARACETAMOL	1							1	1	2	1	1	1	0.693147	0.693147	0	1	0	0.352471	1.42258	6.00933	0.336764	matched (3)
Rural	Male		MEDICINES	ALOGO HARISSON CHEMICAL SHOP	PARACETAMOL	2							2	2	2	1	2	2	1.09861	1.09861	0	1	0	0.352471	1.42258	6.00933	0.336764	matched (3)
Rural	Female		MEDICINES	ALOGO HARISSON CHEMICAL SHOP	NIFIDEPINE	3							3	5	2	1	3	5	1.38629	1.79176	0.405465	1.5	0.405465	0.352471	1.42258	6.00933	0.336764	matched (3)
Rural	Male		PREVENTIVE	ALOGO HARISSON CHEMICAL SHOP	MALARIA TEST	5							5	8	2	1	5	8	1.79176	2.19722	0.405465	1.5	0.405465	0.352471	1.42258	6.00933	0.336764	matched (3)
Rural	Male		MEDICINES	ALOGO HARISSON CHEMICAL SHOP	GEBEDOL	2							2	2	2	1	2	2	1.09861	1.09861	0	1	0	0.352471	1.42258	6.00933	0.336764	matched (3)
Rural	Male		OPD	WAR MEMORIAL HOSPITAL	OXYLOCIN,PREGNANCY TEST & VITAMIN K INJECTION	15							15	20	2	1	15	20	2.77259	3.04452	0.271934	1.3125	0.271934	0.352471	1.42258	6.00933	0.336764	matched (3)
Rural	Female		MEDICINES	ALOGO HARISSON CHEMICAL SHOP	CIPRO EYE DROP	5							5	8	2	1	140.5	159.5	4.9523	5.07829	0.125994	1.13428	0.125994	0.352471	1.42258	6.00933	0.336764	matched (3)
Rural	Female		MEDICINES	ALOGO HARISSON CHEMICAL SHOP	PARACETAMOL	1							1	1	2	1	4	4	1.60944	1.60944	0	1	0	0.352471	1.42258	6.00933	0.336764	matched (3)
Rural	Male		IP	WAR MEMORIAL HOSPITAL	IV AMOXICLAV,BF,DICLOFENAC,PARACETAMOL & FOLIC ACID	80.5							80.5	80.5	2	1	80.5	80.5	4.4006	4.4006	0	1	0	0.352471	1.42258	6.00933	0.336764	matched (3)
Rural	Male		MEDICINES	ALOGO HARISSON CHEMICAL SHOP	LONART & FUNBACT CREAM	12							12	14	2	1	12	14	2.56495	2.70805	0.143101	1.15385	0.143101	0.352471	1.42258	6.00933	0.336764	matched (3)
Rural	Male		MEDICINES	ALOGO HARISSON CHEMICAL SHOP	PANACIN & PARACETAMOL	3							3	3.5	2	1	3	3.5	1.38629	1.50408	0.117783	1.125	0.117783	0.352471	1.42258	6.00933	0.336764	matched (3)
Rural	Male		MEDICINES	ALOGO HARISSON CHEMICAL SHOP	PARACETAMOL	1							1	1	2	1	1	1	0.693147	0.693147	0	1	0	0.352471	1.42258	6.00933	0.336764	matched (3)
Rural	Male		IP				0						0	50	2	1	2	58.5	1.09861	4.08598	2.98736	19.8333	2.98736	0.352471	1.42258	6.00933	0.336764	matched (3)
Rural	Male		MEDICINES	ALOGO HARISSON CHEMICAL SHOP	DICLOFENAC	5							5	5	2	1	5	5	1.79176	1.79176	0	1	0	0.352471	1.42258	6.00933	0.336764	matched (3)
Rural	Male	GLADYS AZOYA	IP	11War Memorial Hospital	NAUSEA,CAUSING VOMIT	54	0						54	396	2	1	54	396	4.00733	5.98394	1.9766	7.21818	1.9766	0.352471	1.42258	6.00933	0.336764	matched (3)
Rural	Male	AKANSIMESE BENJAMIN	MEDICINES	70Banasco Chemical Shop	PARACETAMOL	0.5	0						0.5	0	2	1	15.5	71	2.80336	4.27667	1.47331	4.36364	1.47331	0.352471	1.42258	6.00933	0.336764	matched (3)
Rural	Female	ABISIBA FAUSTINA	IP	11War Memorial Hospital	CHEST ATTACK	70.42	0						70.42	2	2	1	72.42	12	4.2962	2.56495	-1.73125	0.177063	1.73125	0.352471	1.42258	6.00933	0.336764	matched (3)
Rural	Male	AKANLU ELIZABETH, AKANLU CHRISTOPHER	MEDICINES	11War Memorial Hospital	MEDICAL SERVICES	33.5	61Bencyn Pharmacy	MEDICINE		78Biomedical Laboratory Test Center	MALARIA TEST	5	38.5	1	2	1	114.5	174.5	4.74927	5.16764	0.418369	1.51948	0.418369	0.352471	1.42258	6.00933	0.336764	matched (3)
Rural	Male	ATIWOR PHILIP	MEDICINES	81Talent Scientific Opposite Vra Navrongo	TYPHOID AND HYPERSION TEST	10	65Benzu Pharmacy	HEPTOVIT, SOMAVIT, RANFERON--12	18	0			28	162	2	1	293	522	5.68358	6.25958	0.576002	1.77891	0.576002	0.352471	1.42258	6.00933	0.336764	matched (3)
Rural	Female	PETER ANINA	MEDICINES	AYANGBA DRUG SHOP, GAANI	WAIST (lofnac)	2	0						2	12	2	1	82	92	4.41884	4.5326	0.113759	1.12048	0.113759	0.352471	1.42258	6.00933	0.336764	matched (3)
Rural	Male	ALIKA ISAAC	MEDICINES	GAANI JUNCTION	PARACETAMOL	0.5	0						0.5	2	2	1	504.5	872	6.22555	6.77194	0.546387	1.727	0.546387	0.352471	1.42258	6.00933	0.336764	matched (3)
Rural	Male	AMOAH AMA	IP	11War Memorial Hospital	DRIPS,DRUGS	264	0						264	220	2	1	264	220	5.57973	5.39816	-0.181567	0.833962	0.181567	0.352471	1.42258	6.00933	0.336764	matched (3)
Rural	Female	ALBIN ASIRABOTENGA	MEDICINES	11War Memorial Hospital	MEDICAL SERVICES	0	61Bencyn Pharmacy	MEDICINE FOR SNAKE BITE	0	DRUG VENDOR, ASHANTI GUY	AHOTOSOO KOOKO ADURO		0	10	2	1	709	710	6.56527	6.56667	0.0014071	1.00141	0.0014071	0.352471	1.42258	6.00933	0.336764	matched (3)
Rural	Male		IP	11War Memorial Hospital	MEDICAL SERVICES	42	0						42	200	2	1	42	200	3.7612	5.3033	1.5421	4.67442	1.5421	0.352471	1.42258	6.00933	0.336764	matched (3)
Rural	Male		IP	11War Memorial Hospital	DIARRHOEA	189	0						189	570	2	1	189	570	5.24702	6.34739	1.10037	3.00526	1.10037	0.352471	1.42258	6.00933	0.336764	matched (3)
Rural	Male		IP	W .M .C	MALARIA		0						0	0	2	1	48	266	3.89182	5.58725	1.69543	5.44898	1.69543	0.352471	1.42258	6.00933	0.336764	matched (3)
Rural	Female		OPD	JOHN AGAMIKIYE STORE	PARACETAMOL, IBRUFEN	2							2	2	2	1	2	2	1.09861	1.09861	0	1	0	0.352471	1.42258	6.00933	0.336764	matched (3)
Rural	Male		OPD	JOHN AGAMIKIYE STORE	QUICK ACTION	6.2							6.2	8	2	1	6.2	8	1.97408	2.19722	0.223144	1.25	0.223144	0.352471	1.42258	6.00933	0.336764	matched (3)
Rural	Male		MEDICINES	JOHN AGAMIKIYE STORE	WHITEFIELD OINTMENT&LETAVIN	7							7	9	2	1	7	9	2.07944	2.30259	0.223144	1.25	0.223144	0.352471	1.42258	6.00933	0.336764	matched (3)
Rural	Male		OPD	JOHN AGAMIKIYE STORE	PARACETAMOL&MULTIVITAMIN	3							3	4	2	1	3	4	1.38629	1.60944	0.223144	1.25	0.223144	0.352471	1.42258	6.00933	0.336764	matched (3)
Rural	Male		MEDICINES	JOHN AGAMIKIYE STORE	PARACETAMOL%ORS	1.2							1.2	2.5	2	1	1.2	2.5	0.788457	1.25276	0.464305	1.59091	0.464305	0.352471	1.42258	6.00933	0.336764	matched (3)
Rural	Female		OPD	JOHN AGAMIKIYE STORE	ATESUNATE AMAODIQUEINE &PARACETAMOL	5							5	5	2	1	8	8	2.19722	2.19722	0	1	0	0.352471	1.42258	6.00933	0.336764	matched (3)
Rural	Female		MEDICINES	JOHN AGAMIKIYE STORE	MULTIVITAMIN	1							1	1	2	1	1.5	1.5	0.916291	0.916291	0	1	0	0.352471	1.42258	6.00933	0.336764	matched (3)
Rural	Male		MEDICINES	JOHN AGAMIKIYE STORE	PELADOL EXTRA&DIPEX	3							3	10	2	1	7.5	25	2.14007	3.2581	1.11803	3.05882	1.11803	0.352471	1.42258	6.00933	0.336764	matched (3)
Rural	Female		OPD	JOHN AGAMIKIYE STORE	METRONIDAZOLE& DIALUM	8							8	9	2	1	14	13	2.70805	2.63906	-0.0689929	0.933333	0.0689929	0.352471	1.42258	6.00933	0.336764	matched (3)
Rural	Female		MEDICINES	JOHN AGAMIKIYE STORE	COLDRID	0.5							0.5	2	2	1	0.5	2	0.405465	1.09861	0.693147	2	0.693147	0.352471	1.42258	6.00933	0.336764	matched (3)
Rural	Male		MEDICINES	JOHN AGAMIKIYE STORE	CHLORANPHINICOL,HABIDIP FORTE&DICLOFENAC	5							5	8	2	1	9	13	2.30259	2.63906	0.336472	1.4	0.336472	0.352471	1.42258	6.00933	0.336764	matched (3)
Rural	Male		MEDICINES	JOHN AGAMIKIYE STORE	ARTESUNATE AMODIAQUINE,WINTHROP,ESKADOL CAPSULES&PELADOL EXTRA	10							10	6	2	1	19	13	2.99573	2.63906	-0.356675	0.7	0.356675	0.352471	1.42258	6.00933	0.336764	matched (3)
Rural	Male		MEDICINES	JOHN AGAMIKIYE STORE	ARTESUNATE AMODIAQUINE,PARACETAMOL&DIALUM	7.5							7.5	10	2	1	7.5	10	2.14007	2.3979	0.257829	1.29412	0.257829	0.352471	1.42258	6.00933	0.336764	matched (3)
Rural	Male		MEDICINES	JOHN AGAMIKIYE STORE	PARACETAMOL7EFPAC	1.5							1.5	2	2	1	4	5	1.60944	1.79176	0.182321	1.2	0.182321	0.352471	1.42258	6.00933	0.336764	matched (3)
Rural	Male		MEDICINES	JOHN AGAMIKIYE STORE	PELADOL	2							2	2	2	1	2	2	1.09861	1.09861	0	1	0	0.352471	1.42258	6.00933	0.336764	matched (3)
Rural	Male		MEDICINES	JOHN AGAMIKIYE STORE	IMMOGLOBIN SYRUP,AMODIAQUINE&PARACETAMOL	7							7	8	2	1	7	8	2.07944	2.19722	0.117783	1.125	0.117783	0.352471	1.42258	6.00933	0.336764	matched (3)
Rural	Male		MEDICINES	JOHN AGAMIKIYE STORE	ABONIKI BALM OINTMENT	5							5	5	2	1	5	5	1.79176	1.79176	0	1	0	0.352471	1.42258	6.00933	0.336764	matched (3)
Rural	Male		MEDICINES	JOHN AGAMIKIYE STORE	OTEVO&TOPFENAC	4							4	4	2	1	4	4	1.60944	1.60944	0	1	0	0.352471	1.42258	6.00933	0.336764	matched (3)
Rural	Male		MEDICINES	JOHN AGAMIKIYE STORE	ARTESUNATE AMODIAQUINE,ORS,MULTIVITE&PARACETAMOL	6.2							6.2	8	2	1	6.2	8	1.97408	2.19722	0.223144	1.25	0.223144	0.352471	1.42258	6.00933	0.336764	matched (3)
Rural	Female		OPD	JOHN AGAMIKIYE STORE	PARACETAMOL,	6							6	3.5	2	1	6	3.5	1.94591	1.50408	-0.441833	0.642857	0.441833	0.352471	1.42258	6.00933	0.336764	matched (3)
Rural	Female		MEDICINES	JOHN AGAMIKIYE STORE	GYNTAMICIN EYE DROP	3.5							3.5	3	2	1	7.5	6.5	2.14007	2.0149	-0.125163	0.882353	0.125163	0.352471	1.42258	6.00933	0.336764	matched (3)
Rural	Female		OPD	JOHN AGAMIKIYE STORE	PARACETAMOL&TRAFAN	3.5							3.5	2.5	2	1	3.5	2.5	1.50408	1.25276	-0.251314	0.777778	0.251314	0.352471	1.42258	6.00933	0.336764	matched (3)
Rural	Female		MEDICINES	JOHN AGAMIKIYE STORE	ARTESUNATE AMODIAQUINE&PARACETAMOL	4.5							4.5	6	2	1	4.5	6	1.70475	1.94591	0.241162	1.27273	0.241162	0.352471	1.42258	6.00933	0.336764	matched (3)
Rural	Female		OPD	JOHN AGAMIKIYE STORE	CAMOSUNATE PLUS	5							5	5	2	1	10	10	2.3979	2.3979	0	1	0	0.352471	1.42258	6.00933	0.336764	matched (3)
Rural	Male		MEDICINES	JOHN AGAMIKIYE STORE	ALUMINIUM HYDRO-OXIDE	1							1	1	2	1	1	1	0.693147	0.693147	0	1	0	0.352471	1.42258	6.00933	0.336764	matched (3)
Rural	Male	AZABREPORE ABEEM	MEDICINES	JOHN STORE	ARTESUNATE AMODIAQUINE,PARACETAMOL,ALUMIUM HY	6							6	6	2	1	6	6	1.94591	1.94591	0	1	0	0.352471	1.42258	6.00933	0.336764	matched (3)
Rural	Male		MEDICINES	JOHN AGAMIKIYE STORE	PARACETAMOL&ARTESUNATE AMOUDIAQUINE	4.5							4.5	7	2	1	4.5	7	1.70475	2.07944	0.374694	1.45454	0.374694	0.352471	1.42258	6.00933	0.336764	matched (3)
Rural	Female		PREVENTIVE	TALENT DIAGNOSTIC SERVICES	PREGNANCY SCAN	15							15	25	2	1	60	60	4.11087	4.11087	0	1	0	0.352471	1.42258	6.00933	0.336764	matched (3)
Rural	Male		MEDICINES	JOHN AGAMIKIYE STORE	FRNBASE	4							4	4	2	1	4	4	1.60944	1.60944	0	1	0	0.352471	1.42258	6.00933	0.336764	matched (3)
Rural	Male		MEDICINES	JOHN AGAMIKIYE STORE	AMOXACILLINE	1							1	2	2	1	2.2	5	1.16315	1.79176	0.628609	1.875	0.628609	0.352471	1.42258	6.00933	0.336764	matched (3)
Rural	Female		MEDICINES	JOHN AGAMIKIYE STORE	VITAMIN B COMPLEX,PARACETAMOL&C0-TRIMOXAZOLE	1.8							1.8	4	2	1	1.8	4	1.02962	1.60944	0.579819	1.78571	0.579819	0.352471	1.42258	6.00933	0.336764	matched (3)
Rural	Female		MEDICINES	JOHN AGAMIKIYE STORE	SEPTRINE	1							1	1	2	1	3.5	3.5	1.50408	1.50408	0	1	0	0.352471	1.42258	6.00933	0.336764	matched (3)
Rural	Male		MEDICINES	JOHN AGAMIKIYE STORE	CEPTRIN	2							2	3	2	1	2	3	1.09861	1.38629	0.287682	1.33333	0.287682	0.352471	1.42258	6.00933	0.336764	matched (3)
Rural	Male		MEDICINES	JOHN AGAMIKIYE STORE	PELADOL EXTRA	2							2	2	2	1	2	2	1.09861	1.09861	0	1	0	0.352471	1.42258	6.00933	0.336764	matched (3)
Rural	Female		MEDICINES	JOHN AGAMIKIYE STORE	METROKIN&ZINTAB	5.5							5.5	7.5	2	1	5.5	7.5	1.8718	2.14007	0.268264	1.30769	0.268264	0.352471	1.42258	6.00933	0.336764	matched (3)
Rural	Male		MEDICINES	JOHN AGAMIKIYE STORE	EMGIPROFEN,MULTIVITAMIN & INDOMETHACINE	4.5							4.5	2	2	1	4.5	2	1.70475	1.09861	-0.606136	0.545455	0.606136	0.352471	1.42258	6.00933	0.336764	matched (3)
Rural	Male		MEDICINES	JOHN AGAMIKIYE STORE	PARACETAMOL SYRUP,SAMALI COUCH SYRUP&METRONIDAZOLE	9							9	14	2	1	9	14	2.30259	2.70805	0.405465	1.5	0.405465	0.352471	1.42258	6.00933	0.336764	matched (3)
Rural	Male	NSOH AKENYANA	OPD	48Sirigu Heaith Centre		18							18	26	2	1	18	26	2.94444	3.29584	0.351398	1.42105	0.351398	0.352471	1.42258	6.00933	0.336764	matched (3)
Rural	Male		MEDICINES	JOHN AGAMIKIYE STORE	CO-TRIMAZOLE,POCUMOL & MULTIVITAMIN	6							6	6.5	2	1	6	6.5	1.94591	2.0149	0.068993	1.07143	0.068993	0.352471	1.42258	6.00933	0.336764	matched (3)
Rural	Female		MEDICINES	JOHN AGAMIKIYE STORE	GASTRONE,DOLOTAB,PELADOL EXTRA&PARACETAMOL	5.8							5.8	8	2	1	5.8	8	1.91692	2.19722	0.280302	1.32353	0.280302	0.352471	1.42258	6.00933	0.336764	matched (3)
Rural	Female		MEDICINES	JOHN AGAMIKIYE STORE	MULTITAMIN	0.3							0.3	1	2	1	0.3	1	0.262364	0.693147	0.430783	1.53846	0.430783	0.352471	1.42258	6.00933	0.336764	matched (3)
Rural	Male		MEDICINES	JOHN AGAMIKIYE STORE	SAMALIN	5							5	5	2	1	19.5	19.5	3.02042	3.02042	0	1	0	0.352471	1.42258	6.00933	0.336764	matched (3)
Rural	Male	ALUSIYA ASOMINA	IP	11War Memorial Hospital	SNAKE BITE MEDICAL SERVICES	83	61Bencyn Pharmacy	DRUGS FOR SNAKE BITE TREAT	220	63Hillarious chemical shop	DRUGS FOR SNAKE BITE TREATMENT		303	1027	2	1	312.5	1062	5.7478	6.96885	1.22105	3.39075	1.22105	0.352471	1.42258	6.00933	0.336764	matched (3)
Rural	Female	ADALIYA AMORYIRE	IP	11War Memorial Hospital	DRIPS, DRUGS INJECTABLES	110	0						110	250	2	1	112	262	4.72739	5.57215	0.844766	2.32743	0.844766	0.352471	1.42258	6.00933	0.336764	matched (3)
Rural	Male	KOFI AYUURE	IP	11War Memorial Hospital	MEDICAL SERVICES	292	61Bencyn Pharmacy	DRUGS		0			292	340	2	1	292	340	5.68017	5.83188	0.15171	1.16382	0.15171	0.352471	1.42258	6.00933	0.336764	matched (3)
Rural	Male	ADANUGEDA KABA	IP	11War Memorial Hospital	MEDICAL SERVICES	123	61Bencyn Pharmacy	PREGNANCY COMPLICATED DRUGS		0			123	119	2	1	123	119	4.82028	4.78749	-0.0327897	0.967742	0.0327897	0.352471	1.42258	6.00933	0.336764	matched (3)
Rural	Female	TALATA KUKULA	IP	11War Memorial Hospital	TREATMENT OF STOMACH ULCER	250	61Bencyn Pharmacy	MEDICINE FOR TREATING STOMACH ULCER	10	0			260	545	2	1	260	545	5.56452	6.30262	0.738099	2.09195	0.738099	0.352471	1.42258	6.00933	0.336764	matched (3)
Rural	Male	MAXWELL ATUBIGA	MEDICINES	LUCY SHOP KORANIA	PAIN LIKER	0.5	0						0.5	3	2	1	44.5	293	3.81771	5.68358	1.86587	6.46154	1.86587	0.352471	1.42258	6.00933	0.336764	matched (3)
Rural	Female	AKUA ADOGIBEM	MEDICINES				0						0	3	2	1	8.5	103	2.25129	4.64439	2.3931	10.9474	2.3931	0.352471	1.42258	6.00933	0.336764	matched (3)
Rural	Male	AKUNDARI GLADYS	MEDICINES	65Benzu Pharmacy	PARACETAMOL	1	0						1	10	2	1	770	517	6.64769	6.24998	-0.397713	0.671855	0.397713	0.352471	1.42258	6.00933	0.336764	matched (3)
Rural	Male		IP	11War Memorial Hospital	MALARIA AND TYPHIOD	158.4	0						158.4	209	2	1	158.4	209	5.07142	5.34711	0.275691	1.31744	0.275691	0.352471	1.42258	6.00933	0.336764	matched (3)
Rural	Male	ACHELISIBA ABIO	MEDICINES	DRUG VENDOR AT ZUO STATION, KOLOGO	VITAMINS		0						0	7	2	1	151	232	5.02388	5.45104	0.427158	1.53289	0.427158	0.352471	1.42258	6.00933	0.336764	matched (3)
Rural	Female	NYAMA AKANCHISE	IP	11War Memorial Hospital	SWOLLEN STOMACH	315	0						315	300	2	1	315	300	5.75574	5.70711	-0.0486317	0.952532	0.0486317	0.352471	1.42258	6.00933	0.336764	matched (3)
Rural	Female	EDMUND ANASARA	MEDICINES	PETTY TRADER, KOLOGO FIRST STATION	HEAD AND CHEST PAINS		0						0	3	2	1	337.5	508	5.82452	6.23245	0.407924	1.50369	0.407924	0.352471	1.42258	6.00933	0.336764	matched (3)
Rural	Male	BAWOREAWE	MEDICINES	CHASEMONE	REALLY EXTRA PAIN KILLER	2							2	2	2	1	2	2	1.09861	1.09861	0	1	0	0.352471	1.42258	6.00933	0.336764	matched (3)
Rural	Male		MEDICINES	KANANIA CHPS	AMOUDIAQUINE	2							2	2	2	1	2	2	1.09861	1.09861	0	1	0	0.352471	1.42258	6.00933	0.336764	matched (3)
Rural	Male		OPD	CHIANA HEALTH CENTER	AMOXACILINE	20							20	20	2	1	20	20	3.04452	3.04452	0	1	0	0.352471	1.42258	6.00933	0.336764	matched (3)
Rural	Male		MEDICINES	LINDA BUNTUGU	AMITRITYLINE	4							4	4	2	1	4	4	1.60944	1.60944	0	1	0	0.352471	1.42258	6.00933	0.336764	matched (3)
Rural	Male		MEDICINES	KANANIA CHPS	PARACETAMOL&AMOUDIAQUINE	13							13	13	2	1	13	13	2.63906	2.63906	0	1	0	0.352471	1.42258	6.00933	0.336764	matched (3)
Rural	Male	ACHANA GALINGKE	MEDICINES	AKANBIMIE CHEMICAL SHOP	EAR DROP	3							3	4	2	1	3	4	1.38629	1.60944	0.223144	1.25	0.223144	0.352471	1.42258	6.00933	0.336764	matched (3)
Rural	Male		OPD	BENCYN PHARMACY	CLAVULINIC ACID	20							20	20	2	1	20	20	3.04452	3.04452	0	1	0	0.352471	1.42258	6.00933	0.336764	matched (3)
Rural	Male	DIANA	IP	11War Memorial Hospital	fbc, bf, paracetamol, and nospa	17							17	140	2	1	17	140	2.89037	4.94876	2.05839	7.83333	2.05839	0.352471	1.42258	6.00933	0.336764	matched (3)
Rural	Male		IP	WAR MEMORIAL HOSPITAL	DICLOFENAC,GENTAMICIN 50MG,IVF DS IL & IV METRONIDAZOLE	NHIS							0	0	2	1	18	20	2.94444	3.04452	0.100084	1.10526	0.100084	0.352471	1.42258	6.00933	0.336764	matched (3)
Rural	Male		MEDICINES	BENCYN PHARMACY	ASMANOL	2.5							2.5	10	2	1	2.5	10	1.25276	2.3979	1.14513	3.14286	1.14513	0.352471	1.42258	6.00933	0.336764	matched (3)
Rural	Male		IP	WAR MEMORIAL HOSPITAL	IV AMOXICLAV,IV GENLAMYCIN,IV DICLOFENAC 75MG,IV SODIUM CHLORIDE,IV DEXTROSE,DICLOFENAC 75MG,FBC&BF	63.5							63.5	60	2	1	63.5	60	4.16667	4.11087	-0.0557914	0.945736	0.0557914	0.352471	1.42258	6.00933	0.336764	matched (3)
Rural	Male		IP	WAR MEMORIAL HOSPITAL	IV PETHISLURE 50GM,FBC&SICKLING TEST	10							10	5	2	1	10	5	2.3979	1.79176	-0.606136	0.545454	0.606136	0.352471	1.42258	6.00933	0.336764	matched (3)
Rural	Female		PREVENTIVE	WAR MEMORIAL HOSPITAL	ARV COURSE	280							280	300	2	1	280	300	5.63835	5.70711	0.0687556	1.07117	0.0687556	0.352471	1.42258	6.00933	0.336764	matched (3)
Rural	Male		PREVENTIVE	GIA CHPS	VITAMIN A&DEWORMER	NHIS							0	0	2	1	2.5	2.5	1.25276	1.25276	0	1	0	0.352471	1.42258	6.00933	0.336764	matched (3)
Rural	Male		OPD	WISDOM CLINIC PAGA		NHIS							0	0	2	1	38	30	3.66356	3.43399	-0.229574	0.794872	0.229574	0.352471	1.42258	6.00933	0.336764	matched (3)
Rural	Female		PREVENTIVE	REXEBERT LAB	DF	15							15	15	2	1	15	15	2.77259	2.77259	0	1	0	0.352471	1.42258	6.00933	0.336764	matched (3)
Rural	Female		OPD	WAR MEMORIAL HOSPITAL	AMODIAQUEINE & ORS	NHIS							0	0	2	1	10	8	2.3979	2.19722	-0.200671	0.818182	0.200671	0.352471	1.42258	6.00933	0.336764	matched (3)
Rural	Male		OPD	THE BATCH	FLUXACILIN	10							10	10	2	1	10	10	2.3979	2.3979	0	1	0	0.352471	1.42258	6.00933	0.336764	matched (3)
Rural	Female		PREVENTIVE	GIA CHPS	BCG,POLIO,DPT,HEPTATIS,PNEMOCOCAL & ROTAVIRUS	NHIS							0	0	2	1	0	0	0	0	0	1	0	0.352471	1.42258	6.00933	0.336764	matched (3)
Rural	Female		IP	WAR MEMORIAL HOSPITAL	NIFEDIPINE,BEVODARO 25M,DIEZEPAN&TRAMADOL	NHIS							0	0	2	1	0	0	0	0	0	1	0	0.352471	1.42258	6.00933	0.336764	matched (3)
Rural	Female		MEDICINES	BENCYN PHARMACY	PARACETAMOL	5							5	5	2	1	5	5	1.79176	1.79176	0	1	0	0.352471	1.42258	6.00933	0.336764	matched (3)
Rural	Male		PREVENTIVE	GIA CHPS	BCG, POLIO 0, POLIO 1, ROTA VIRUS & PNUEMOCOCAL	NHIS							0	0	2	1	0	0	0	0	0	1	0	0.352471	1.42258	6.00933	0.336764	matched (3)
Rural	Female		PREVENTIVE	GIA CHPS	DEWORMER	NHIS							0	0	2	1	18	20	2.94444	3.04452	0.100084	1.10526	0.100084	0.352471	1.42258	6.00933	0.336764	matched (3)
Rural	Male		PREVENTIVE	GIA CHPS	DEPO-PROVERA INJECTABLE	2							2	2	2	1	2	2	1.09861	1.09861	0	1	0	0.352471	1.42258	6.00933	0.336764	matched (3)
Rural	Female		MEDICINES	BENCYN PHARMACY	LUMARTEM &REALLY EXTRA	8							8	10	2	1	8	10	2.19722	2.3979	0.200671	1.22222	0.200671	0.352471	1.42258	6.00933	0.336764	matched (3)
Rural	Male		MEDICINES	BENCYN PHARMACY	LONAT	14							14	20	2	1	14	20	2.70805	3.04452	0.336472	1.4	0.336472	0.352471	1.42258	6.00933	0.336764	matched (3)
Rural	Male		OPD	GIA CHPS	PARACETAMOL ELIXAR	NHIS							0	0	2	1	0	0	0	0	0	1	0	0.352471	1.42258	6.00933	0.336764	matched (3)
Rural	Male	SEBUGA WEZENAMO	IP	11War Memorial Hospital	LAB TEST FOR MALARIA AND LONAT	6							6	8	2	1	16	8	2.83321	2.19722	-0.635989	0.529412	0.635989	0.352471	1.42258	6.00933	0.336764	matched (3)
Rural	Male		IP	WAR MEMORIAL HOSPITAL	PARACETAMOL,AMOXACYLINE,SODIUM CHLORIDE,IRON IV POLYMATOSE&IV OXYCIN 5 UNITS	54							54	60	2	1	54	60	4.00733	4.11087	0.10354	1.10909	0.10354	0.352471	1.42258	6.00933	0.336764	matched (3)
Rural	Male		PREVENTIVE	GIA CHPS	VITAMIN A&MEASLES	NHIS							0	0	2	1	3	3	1.38629	1.38629	0	1	0	0.352471	1.42258	6.00933	0.336764	matched (3)
Rural	Male		PREVENTIVE	GIA CHPS	MEASELS	NHIS							0	0	2	1	8	8	2.19722	2.19722	0	1	0	0.352471	1.42258	6.00933	0.336764	matched (3)
Rural	Male		PREVENTIVE	GIA CHPS	POLIO,DPT,PNEIMOCOCAL,HEP B&VITAMIN A	NHIS							0	0	2	1	0	0	0	0	0	1	0	0.352471	1.42258	6.00933	0.336764	matched (3)
Rural	Male		PREVENTIVE	KAJELO CHPS	POLIO,DPT,HEPTITIS B & PNEMOCOCAL	NHIS							0	0	2	1	0	0	0	0	0	1	0	0.352471	1.42258	6.00933	0.336764	matched (3)
Rural	Male		PREVENTIVE	GIA CHPS	POLIO,DPT,PNEIMOCOCAL&VITAMIN A	NHIS							0	0	2	1	0	0	0	0	0	1	0	0.352471	1.42258	6.00933	0.336764	matched (3)
Rural	Male		MEDICINES	BENCYN PHARMACY	PARATOP	2.5							2.5	2.5	2	1	2.5	2.5	1.25276	1.25276	0	1	0	0.352471	1.42258	6.00933	0.336764	matched (3)
Rural	Male		PREVENTIVE	GIA CHPS	VITAMIN A & MEASELS	NHIS							0	0	2	1	0	0	0	0	0	1	0	0.352471	1.42258	6.00933	0.336764	matched (3)
Urban	Female	ALIMA BAPIOW	MEDICINES	SOLOMON A ABUMLUKIBA	AMOXACILLIN SYRUP AND TIDA	4.5							4.5	16	1	1	4.5	16	1.70475	2.83321	1.12847	3.09091	1.12847		1.37738	4.93613	0.384344	matched (3)
Urban	Male		MEDICINES	BENZU PHARMACY	METRONIDAZOLE&EFPAC	2.5							2.5	3	1	1	2.5	3	1.25276	1.38629	0.133531	1.14286	0.133531		1.37738	4.93613	0.384344	matched (3)
Urban	Male		MEDICINES	BENCYN PHARMACY	ZINOVIT,FOLIC ACID & MEGA CID	17.5							17.5	20	1	1	17.5	20	2.91777	3.04452	0.126752	1.13514	0.126752		1.37738	4.93613	0.384344	matched (3)
Urban	Male		MEDICINES	BENCYN PHARMACY	SEPTRINE	4							4	4	1	1	4	4	1.60944	1.60944	0	1	0		1.37738	4.93613	0.384344	matched (3)
Urban	Female		MEDICINES	THE BATCH	BRUFEN	2							2	2	1	1	2	2	1.09861	1.09861	0	1	0		1.37738	4.93613	0.384344	matched (3)
Urban	Male		MEDICINES	THE BATCH	SAMALIN&SEPTRIN	7							7	10	1	1	7	10	2.07944	2.3979	0.318454	1.375	0.318454		1.37738	4.93613	0.384344	matched (3)
Urban	Female		MEDICINES	MAVIS PROVISIONS/DRINKING SPOT	PARACETAMOL	0.5							0.5	1	1	1	0.5	1	0.405465	0.693147	0.287682	1.33333	0.287682		1.37738	4.93613	0.384344	matched (3)
Urban	Male	NCHOR POPUNO	MEDICINES	83Kambasi B. Anas	ARTESUNATE AMODIAQUINE	5						5	5	2	1	1	5	2	1.79176	1.09861	-0.693147	0.5	0.693147		1.37738	4.93613	0.384344	matched (3)
Urban	Female	LAMBERT LOGONIA	MEDICINES	61Bencyn Pharmacy	METRONIDAZOLE, EFPAC	12						12	12	6	1	1	12	6	2.56495	1.94591	-0.619039	0.538462	0.619039		1.37738	4.93613	0.384344	matched (3)
Urban	Female	MOHAMMED KADIJA	MEDICINES	61Bencyn Pharmacy	SCORPION BUB OINTMENT	5						5	5	5	1	1	5	5	1.79176	1.79176	0	1	0		1.37738	4.93613	0.384344	matched (3)
Urban	Male	MELTLE PHILOMENA	MEDICINES	61Bencyn Pharmacy	ARTESUNATE AMODIAQUINE	10						10	10	5	1	1	10	5	2.3979	1.79176	-0.606136	0.545454	0.606136		1.37738	4.93613	0.384344	matched (3)
Urban	Male	ISSAH BOGOBIRI	MEDICINES	61Bencyn Pharmacy	LONART FORTE, AZITHROMYCIN 500mg, DICLODENK.	17							17	36	1	1	17	36	2.89037	3.61092	0.720546	2.05556	0.720546		1.37738	4.93613	0.384344	matched (3)
Rural	Male	ADONGO APOLIGIRA	MEDICINES	48Sirigu Heaith Centre	MEDICINE FOR BODY PAINS ,STOMACH PAINS		76Weyoore Chemical Shop, Manyoro	AMOXYCILLIN, IBUPROFEN AND LETALIN	8.1				8.1	57	1	1	8.1	57	2.20827	4.06044	1.85217	6.37363	1.85217		1.37738	4.93613	0.384344	matched (3)
Rural	Female	AKAME DANIEL	MEDICINES	77Dr Amiah Clinic And Rabbito Clinic Bolga	MEDICINE FOR WAIST PAINS		85Alira James Kubazei	MEDICINE FOR CHEST PAINS	8				8	0	1	1	14	34	2.70805	3.55535	0.847298	2.33333	0.847298		1.37738	4.93613	0.384344	matched (3)
Rural	Male	AYAMBIRE AMALIBOBA	MEDICINES	JOHN AGANMIKIRE	PARACETAMOL TABLET	1							1	1	1	1	1	1	0.693147	0.693147	0	1	0		1.37738	4.93613	0.384344	matched (3)
Rural	Male	AKAMIBA AKENSELISA	MEDICINES	JOHN AGANMIKIRE	PARACETAMOL TABLET	1							1	0.5	1	1	1	0.5	0.693147	0.405465	-0.287682	0.75	0.287682		1.37738	4.93613	0.384344	matched (3)
Rural	Female	ABENA AMOAH	MEDICINES	JOHN AGANMIKIRE	IBRUPROFEN	1.6							1.6	2	1	1	1.6	2	0.955511	1.09861	0.143101	1.15385	0.143101		1.37738	4.93613	0.384344	matched (3)
Rural	Male	MENSAH	IP	11War Memorial Hospital	MEDICATION AND OTHER SERVICES	225							225	734	1	1	225	734	5.42054	6.59987	1.17934	3.25221	1.17934		1.37738	4.93613	0.384344	matched (3)
Rural	Male	AFAAH AVALUMDIYA	IP	11War Memorial Hospital	DRUGS, FULL BLOOD COUNT & BT, DNS INFUSION	112							112	155	1	1	112	155	4.72739	5.04986	0.322468	1.38053	0.322468		1.37738	4.93613	0.384344	matched (3)
Rural	Male		MEDICINES	Assembly man store	SOUR (spirit and cotton)	3						3	3	9.4	1	1	3	9.4	1.38629	2.34181	0.955511	2.6	0.955511		1.37738	4.93613	0.384344	matched (3)
Rural	Female		MEDICINES	ASSEMBLY MAN STORE	EYE DROP	3						3	3	5	1	1	3	5	1.38629	1.79176	0.405465	1.5	0.405465		1.37738	4.93613	0.384344	matched (3)
Rural	Female		MEDICINES	NABANGO ASSEMBLY MAN'S STORE	AMIPARA PLUS CAPSULES	7							7	10	1	1	7	10	2.07944	2.3979	0.318454	1.375	0.318454		1.37738	4.93613	0.384344	matched (3)
Rural	Female		MEDICINES	ASSEMBLY MAN STORE	MALARIA	5						5	5	2	1	1	5	2	1.79176	1.09861	-0.693147	0.5	0.693147		1.37738	4.93613	0.384344	matched (3)
Rural	Female		MEDICINES	NABANGO ASSEMBLY MAN'S STORE	ALUMINIUM HYDRO-OXIDE &PARACETAMOL	3							3	4	1	1	3	4	1.38629	1.60944	0.223144	1.25	0.223144		1.37738	4.93613	0.384344	matched (3)
Rural	Male		MEDICINES	JOHN AGAMIKIYE STORE	DICLOFINAC & CHLORANPHINICOL	5							5	5	1	1	5	5	1.79176	1.79176	0	1	0		1.37738	4.93613	0.384344	matched (3)
Rural	Male		MEDICINES	AMORO STORE	EFPACK&AMOXACILINE	2.5							2.5	7	1	1	2.5	7	1.25276	2.07944	0.826679	2.28571	0.826679		1.37738	4.93613	0.384344	matched (3)
Rural	Female		MEDICINES	JOHN AGAMIKIYE STORE	PARACETAMOL & DICLOFINAC	6							6	4	1	1	6	4	1.94591	1.60944	-0.336472	0.714286	0.336472		1.37738	4.93613	0.384344	matched (3)
Rural	Male		PREVENTIVE	AGANGEMIKIRE	BP	1.5						1.5	1.5	6	1	1	1.5	6	0.916291	1.94591	1.02962	2.8	1.02962		1.37738	4.93613	0.384344	matched (3)
Rural	Female		MEDICINES	ASSEMBLY MAN STORE	HEADACHE	0.5						0.5	0.5	2	1	1	0.5	2	0.405465	1.09861	0.693147	2	0.693147		1.37738	4.93613	0.384344	matched (3)
Rural	Female		IP	War Memorial Hospital	DRIPS, BLOOD INFUSSION, MALARIA	169						169	169	200	1	1	169	200	5.1358	5.3033	0.167506	1.18235	0.167506		1.37738	4.93613	0.384344	matched (3)
Rural	Male		MEDICINES	ASSEMBLY MAN STORE	FEVER AND DIARRHEA	4.5						4.5	4.5	20	1	1	4.5	20	1.70475	3.04452	1.33977	3.81818	1.33977		1.37738	4.93613	0.384344	matched (3)
Rural	Male		MEDICINES	JOHN AGAMIKIYE STORE	GICLOGEL	5.5							5.5	10	1	1	7.5	12	2.14007	2.56495	0.424883	1.52941	0.424883		1.37738	4.93613	0.384344	matched (3)
Rural	Female		MEDICINES	AGANGEMIKIRE	PARA	1						1	1	2	1	1	1	2	0.693147	1.09861	0.405465	1.5	0.405465		1.37738	4.93613	0.384344	matched (3)
Rural	Male		IP	Sirigu Heaith Centre	COUGH MEDICINE	25						25	25	100	1	1	25	100	3.2581	4.61512	1.35702	3.88462	1.35702		1.37738	4.93613	0.384344	matched (3)
Rural	Male		IP	Sirigu Heaith Centre	DIARRHEA	25						25	25	40	1	1	25	40	3.2581	3.71357	0.455476	1.57692	0.455476		1.37738	4.93613	0.384344	matched (3)
Rural	Female		MEDICINES	AGANGEMIKIRE DRUGS STORE	CHEST PAINS (SAMALIN)	5						5	5	8	1	1	5	8	1.79176	2.19722	0.405465	1.5	0.405465		1.37738	4.93613	0.384344	matched (3)
Rural	Female		MEDICINES	AGANGEMIKIRE	MALARIA (ARTESUNATE AMODIAQUINE)	4						4	4	5	1	1	4	5	1.60944	1.79176	0.182321	1.2	0.182321		1.37738	4.93613	0.384344	matched (3)
Rural	Male		OPD	55KNE Health Centre	MALARIA	0						0	0	15	1	1	8	21	2.19722	3.09104	0.893818	2.44444	0.893818		1.37738	4.93613	0.384344	matched (3)
Rural	Female		MEDICINES	AGANGEMIKIRE	FEVER, COUGH	6						6	6	50	1	1	6	50	1.94591	3.93183	1.98592	7.28571	1.98592		1.37738	4.93613	0.384344	matched (3)
Rural	Female		MEDICINES	55KNE Health Centre	WAIST PROBLEM		AGANGEMIKIRE	WAIST PAINS	5			5	5	6	1	1	10	26	2.3979	3.29584	0.897942	2.45454	0.897942		1.37738	4.93613	0.384344	matched (3)
Rural	Male		MEDICINES	APURIPEEYA ABALIGE	MALARIA	5	AGANGEMIKIRE	BLOOD TONIC	10			15	15	14	1	1	30	54	3.43399	4.00733	0.573346	1.77419	0.573346		1.37738	4.93613	0.384344	matched (3)
Rural	Female		MEDICINES	JOHN AGAMIKIYE STORE	ARTEFAN 20/120	3							3	5	1	1	3	5	1.38629	1.79176	0.405465	1.5	0.405465		1.37738	4.93613	0.384344	matched (3)
Rural	Male		MEDICINES	JOHN AGAMIKIYE STORE	METRONIDAZOLE,NODIUM & ORS	6							6	5	1	1	6	5	1.94591	1.79176	-0.154151	0.857143	0.154151		1.37738	4.93613	0.384344	matched (3)
Rural	Male	AYURITOLIYA AKUNINGA	MEDICINES	87Thompson Abagna Counter Medical Seller, Sirigu	ADULT COUGH SYRUP, SAMALIN	8						8	8	7	1	1	8	7	2.19722	2.07944	-0.117783	0.888889	0.117783		1.37738	4.93613	0.384344	matched (3)
Rural	Male	ABERINGA ANYOKA	MEDICINES	ASSEMBLYMAN DRUG SHOP NABANGO	PARACETAMOL, ARTESUNATE AMODIAQUINE	5.5						5.5	5.5	0	1	1	16.5	26	2.8622	3.29584	0.433636	1.54286	0.433636		1.37738	4.93613	0.384344	matched (3)
Rural	Female	ATOGBOBA AGANIBA	MEDICINES	ASEMBLYMAN DRUG SHOP NANBANGO	PARACETAMOL	0.5						0.5	0.5	0.5	1	1	0.5	0.5	0.405465	0.405465	0	1	0		1.37738	4.93613	0.384344	matched (3)
Rural	Female	AKULIGA GIDEON	MEDICINES	ASSEMBLYMAN DRUG SHOP NANBANGO	ANTIMALARIA	5						5	5	10	1	1	5	10	1.79176	2.3979	0.606136	1.83333	0.606136		1.37738	4.93613	0.384344	matched (3)
Rural	Male	ABAGNA ADOMOO	MEDICINES	ASSEMBLYMAN DRUG SHOP NANBANGO	PARACETAMOL	0.5						0.5	0.5	0.5	1	1	0.5	0.5	0.405465	0.405465	0	1	0		1.37738	4.93613	0.384344	matched (3)
Rural	Female	AKATIGA AKANBANGA	IP	41Nanbango CHPS	ANTIMALARIA	4						4	4	50	1	1	20.5	109.5	3.06805	4.70502	1.63696	5.13954	1.63696		1.37738	4.93613	0.384344	matched (3)
Rural	Female	AGANGLIYA FRANCIS	MEDICINES	JOHN AGANGMIKIRE DRUG SHOP KANDIGA	EFPAC , BRUFEN PARACETAMOL	4.2						4.2	4.2	5	1	1	4.2	5	1.64866	1.79176	0.143101	1.15385	0.143101		1.37738	4.93613	0.384344	matched (3)
Rural	Female	ANINDAA ALAKUN	MEDICINES	JOHN AGANGMIKIRE DRUG SHOP, KANDIGA	PARACETAMOL	1						1	1	1	1	1	1	1	0.693147	0.693147	0	1	0		1.37738	4.93613	0.384344	matched (3)
Rural	Male	APAALA AZINRIBISE	MEDICINES	AGANGMIKIRE DRUG SHOP KANDIGA	COLD (RE;IEF TABLET)	1						1	1	0	1	1	2	23	1.09861	3.17805	2.07944	8	2.07944		1.37738	4.93613	0.384344	matched (3)
Rural	Male	ACHIMA BERLINDA	MEDICINES	AGANAGMIKIRE SHOP KANDIGA	PARACETAMOL SYRUP	3						3	3	5	1	1	3	5	1.38629	1.79176	0.405465	1.5	0.405465		1.37738	4.93613	0.384344	matched (3)
Rural	Female	ALENYE AMA	MEDICINES	ALENYE AMA	NIFEDIPINE RETARD 20	2						2	2	4	1	1	2	4	1.09861	1.60944	0.510826	1.66667	0.510826		1.37738	4.93613	0.384344	matched (3)
Rural	Male		MEDICINES	JOHN AGAMIKIYE STORE	DICLOFINAC	4							4	5	1	1	9	15	2.30259	2.77259	0.470004	1.6	0.470004		1.37738	4.93613	0.384344	matched (3)
Rural	Female	AKUWAYA BEATRICE	MEDICINES	AGANGMIKIRE SHOP KANDIGA	ANTIMALARIA DRUGS	4						4	4	5	1	1	4	5	1.60944	1.79176	0.182321	1.2	0.182321		1.37738	4.93613	0.384344	matched (3)
Rural	Male	ANONGYANE AWANSEM	OPD	48Sirigu Heaith Centre	STOMACH ACHE, ANTIMALARIA	0						0	0	34	1	1	23	284	3.17805	5.65249	2.47444	11.875	2.47444		1.37738	4.93613	0.384344	matched (3)
Rural	Female		MEDICINES	JOHN AGAMIKIYE STORE	ARTEFAN 20/120	3							3	5	1	1	6	10	1.94591	2.3979	0.451985	1.57143	0.451985		1.37738	4.93613	0.384344	matched (3)
Rural	Female		PREVENTIVE	SIRIGU HEALTH CENTER	LIVER FUNCTION TEST	40							40	40	1	1	40	40	3.71357	3.71357	0	1	0		1.37738	4.93613	0.384344	matched (3)
Rural	Female		MEDICINES	JOHN AGAMIKIYE STORE	ARTEFAN 20/120	3							3	3	1	1	3	3	1.38629	1.38629	0	1	0		1.37738	4.93613	0.384344	matched (3)
Rural	Male	ABENA AKAGURE	MEDICINES	AGANGMIKIRE DRUG SHOP KANDIGA	PARACETAMOL	1						1	1	1	1	1	1	1	0.693147	0.693147	0	1	0		1.37738	4.93613	0.384344	matched (3)
Rural	Male	ASAKIYA ASANKINO	MEDICINES	ASSEMBLYMAN DRUG SHOP NANBANGO	DRUG FOR REATING SORE,(spirit and cotton)	3						3	3	7	1	1	3	7	1.38629	2.07944	0.693147	2	0.693147		1.37738	4.93613	0.384344	matched (3)
Rural	Female	AKAMPULE AZUURE	MEDICINES	AGANGMIKIRE SHOP KANDIGA	ANTIMALARIA	4						4	4	5	1	1	4	5	1.60944	1.79176	0.182321	1.2	0.182321		1.37738	4.93613	0.384344	matched (3)
Rural	Male	ASOBUNO SERENA	IP	48Sirigu Heaith Centre	ANTIMALARIA	39						39	39	337	1	1	44	347	3.80666	5.8522	2.04554	7.73333	2.04554		1.37738	4.93613	0.384344	matched (3)
Rural	Female		MEDICINES	JOHN AGAMIKIYE STORE	ORS & PARACETAMOL	2.5							2.5	3	1	1	2.5	3	1.25276	1.38629	0.133531	1.14286	0.133531		1.37738	4.93613	0.384344	matched (3)
Rural	Male	ATORIGO AGUYA	MEDICINES	AGANGMIKIRE SHOP KANDIGA	DRUG DRUGS TO TREAT SORE (spirit and cotton)	3						3	3	2	1	1	3	2	1.38629	1.09861	-0.287682	0.75	0.287682		1.37738	4.93613	0.384344	matched (3)
Rural	Male		MEDICINES	JOHN AGAMIKIYE STORE	ROFINAT	2							2	3	1	1	2	3	1.09861	1.38629	0.287682	1.33333	0.287682		1.37738	4.93613	0.384344	matched (3)
Rural	Male		MEDICINES	JOHN AGAMIKIYE STORE	TABEA HERBAL MIXTURE	12							12	15	1	1	12	15	2.56495	2.77259	0.20764	1.23077	0.20764		1.37738	4.93613	0.384344	matched (3)
Rural	Female		MEDICINES	JOHN AGAMIKIYE STORE	APC & PARACETAMOL	6							6	5	1	1	6	5	1.94591	1.79176	-0.154151	0.857143	0.154151		1.37738	4.93613	0.384344	matched (3)
Rural	Female		MEDICINES	KANDIGA CHIEF'S PALACE SHOP	ARTESUNATE AMOUDIAQUINE & AMOXACILINE	5							5	5	1	1	10	11	2.3979	2.48491	0.0870113	1.09091	0.0870113		1.37738	4.93613	0.384344	matched (3)
Rural	Female	AYEO BRENDA AWINEBUNO	MEDICINES	AGANGMIKIRE SHOP KANDIGA	EYE DROP (CROFINICAL)	4						4	4	5	1	1	4	5	1.60944	1.79176	0.182321	1.2	0.182321		1.37738	4.93613	0.384344	matched (3)
Rural	Female		MEDICINES	JOHN AGAMIKIYE STORE	HEAMATOVITE & LETAMOL	7							7	3	1	1	11	6	2.48491	1.94591	-0.538997	0.583333	0.538997		1.37738	4.93613	0.384344	matched (3)
Rural	Male	CECELIA	MEDICINES	AGANGIMIKIRE KANDIGA MARKET	PARA, SOUR	1						1	1	45	1	1	2	50	1.09861	3.93183	2.83321	17	2.83321		1.37738	4.93613	0.384344	matched (3)
Rural	Male	ABAHIYUURE	MEDICINES	AGANGIMIKIRE KANDIGA MARKET	B.P	1.5						1.5	1.5	5	1	1	1.5	5	0.916291	1.79176	0.875469	2.4	0.875469		1.37738	4.93613	0.384344	matched (3)
Rural	Male	SOLOMON	MEDICINES	AGANGIMIKIRE KANDIGA MARKET	MALARIA, PARA	5						5	5	15	1	1	5	15	1.79176	2.77259	0.980829	2.66667	0.980829		1.37738	4.93613	0.384344	matched (3)
Rural	Male	VIDA	MEDICINES	ADAMS NABANGO MARKET	PARA, PAIN KILLER AMMODIQUINE	5.5						5.5	5.5	5	1	1	5.5	5	1.8718	1.79176	-0.0800427	0.923077	0.0800427		1.37738	4.93613	0.384344	matched (3)
Rural	Male	JOYCE	MEDICINES	AGANGIMIKIRE KANDIGA MARKET	BRUFIN	1						1	1	3	1	1	1	3	0.693147	1.38629	0.693147	2	0.693147		1.37738	4.93613	0.384344	matched (3)
Rural	Male	AYIGIE	MEDICINES	AGANGIMIKIRE KANDIGA MARKET	TUPAYA FOR SOUR ,CREAM (DREZ SOLUTION)	8						8	8	7	1	1	8	7	2.19722	2.07944	-0.117783	0.888889	0.117783		1.37738	4.93613	0.384344	matched (3)
Rural	Male	AUGUSTINA	MEDICINES	AGANGIMIKIRE KANDIGA MARKET	DIARRHEA, VOMITING (METRONAZOLE)	1.5						1.5	1.5	3	1	1	1.5	3	0.916291	1.38629	0.470004	1.6	0.470004		1.37738	4.93613	0.384344	matched (3)
Rural	Male	ELIZABETH	MEDICINES	ADAMS NABANGO MARKET	FRYGIN, OXYTETRACYCLINE, PARA	3.5						3.5	3.5	20	1	1	3.5	20	1.50408	3.04452	1.54045	4.66667	1.54045		1.37738	4.93613	0.384344	matched (3)
Rural	Male	AGUBOBA NYAABA	MEDICINES	AGANGIMIKIRE KANDIGA MARKET	MALARIA	4						4	4	15	1	1	4	15	1.60944	2.77259	1.16315	3.2	1.16315		1.37738	4.93613	0.384344	matched (3)
Rural	Male	BABY APAELA	MEDICINES	AGANGIMIKIRE KANDIGA MARKET	DIARRHEA (ORS)	1						1	1	4.5	1	1	1	4.5	0.693147	1.70475	1.0116	2.75	1.0116		1.37738	4.93613	0.384344	matched (3)
Rural	Male	JOHN	MEDICINES	AGANGIMIKIRE KANDIGA MARKET	MALARIA	4						4	4	23	1	1	7	38	2.07944	3.66356	1.58412	4.875	1.58412		1.37738	4.93613	0.384344	matched (3)
Rural	Male	AKUNDINGYA FELIX	PREVENTIVE	55KNE Health Centre	HYPETHITIS B	0						0	0	25	1	1	9	71	2.30259	4.27667	1.97408	7.2	1.97408		1.37738	4.93613	0.384344	matched (3)
Rural	Male	AVERO	MEDICINES	AGANGIMIKIRE KANDIGA MARKET	MALARIA	4						4	4	10	1	1	4	10	1.60944	2.3979	0.788457	2.2	0.788457		1.37738	4.93613	0.384344	matched (3)
Rural	Male	ASOYUURE	MEDICINES	AGANGIMIKIRE KANDIGA MARKET	sour (spirit and cotton)	3						3	3	25	1	1	3	25	1.38629	3.2581	1.8718	6.5	1.8718		1.37738	4.93613	0.384344	matched (3)
Rural	Female		MEDICINES	JOHN AGAMIKIYE STORE	MALA 2 & PARACETAMOL	12							12	12	1	1	12	12	2.56495	2.56495	0	1	0		1.37738	4.93613	0.384344	matched (3)
Rural	Male		MEDICINES	JOHN AGAMIKIYE STORE	IBRUFEN	1							1	1	1	1	2.5	3	1.25276	1.38629	0.133531	1.14286	0.133531		1.37738	4.93613	0.384344	matched (3)
Rural	Male		MEDICINES	THOMPSON ABAGNA STORE	COLODIUM & AMOXACILINE	6.5							6.5	6.5	1	1	11.5	16.5	2.52573	2.8622	0.336472	1.4	0.336472		1.37738	4.93613	0.384344	matched (3)
Rural	Male	AKAKE AKAFAARI	MEDICINES	67Mandela Chemical shop	IBUGLO PLUS	2						2	2	3	1	1	2	3	1.09861	1.38629	0.287682	1.33333	0.287682		1.37738	4.93613	0.384344	matched (3)
Rural	Female		MEDICINES	JOHN AGAMIKIYE STORE	MEGACID	9							9	9	1	1	9	9	2.30259	2.30259	0	1	0		1.37738	4.93613	0.384344	matched (3)
Rural	Male		MEDICINES	ASSEMBLY MAN'S SHOP	FENBASE EXTRA	6							6	6	1	1	6	6	1.94591	1.94591	0	1	0		1.37738	4.93613	0.384344	matched (3)
Rural	Male		MEDICINES	THOMPSON ABAGNA STORE	RONMAX EXTRA	2							2	2	1	1	9	9	2.30259	2.30259	0	1	0		1.37738	4.93613	0.384344	matched (3)
Rural	Female		MEDICINES	MANDELA DRUG STORE	IBUGLO PLUS &DICLONOVA	3							3	6.5	1	1	3	6.5	1.38629	2.0149	0.628609	1.875	0.628609		1.37738	4.93613	0.384344	matched (3)
Rural	Male		MEDICINES	THOMPSON ABAGNA STORE	ARTHEMETHER&LUMEFANTRINE	5							5	5	1	1	5	5	1.79176	1.79176	0	1	0		1.37738	4.93613	0.384344	matched (3)
Rural	Female		MEDICINES	SALIFU SHOP	PARACETAMOL	1							1	2	1	1	1	2	0.693147	1.09861	0.405465	1.5	0.405465		1.37738	4.93613	0.384344	matched (3)
Rural	Male		MEDICINES	D.A AKAWIRE SHOP	ARTESUNATE AMOUDIAQUINE&PARACETAMOL	3.5							3.5	3.5	1	1	6.5	7.5	2.0149	2.14007	0.125163	1.13333	0.125163		1.37738	4.93613	0.384344	matched (3)
Rural	Male		MEDICINES	THOMPSON ABAGNA STORE	MULTIVITAMIN&PARACETAMOL	0.8							0.8	2	1	1	0.8	2	0.587787	1.09861	0.510826	1.66667	0.510826		1.37738	4.93613	0.384344	matched (3)
Rural	Male		MEDICINES	THOMPSON ABAGNA STORE	PENICILLIN&TETRACYCLINE OINTMENT	4							4	2	1	1	8	6	2.19722	1.94591	-0.251314	0.777778	0.251314		1.37738	4.93613	0.384344	matched (3)
Rural	Female		MEDICINES	WEYOORE STORE	GEBEDOL & PARACETAMOL	2							2	5	1	1	2	5	1.09861	1.79176	0.693147	2	0.693147		1.37738	4.93613	0.384344	matched (3)
Rural	Female		MEDICINES	MANDELA DRUG STORE	EFPAC	1.5							1.5	1.5	1	1	1.5	1.5	0.916291	0.916291	0	1	0		1.37738	4.93613	0.384344	matched (3)
Rural	Male		MEDICINES	MANDELA DRUG STORE	QUICK ACTION ,IBRUFEN&EFPAC	2.7							2.7	4	1	1	2.7	4	1.30833	1.60944	0.301105	1.35135	0.301105		1.37738	4.93613	0.384344	matched (3)
Rural	Female		MEDICINES	MANDELA DRUG STORE	AKES CAPSULES	12							12	12	1	1	12	12	2.56495	2.56495	0	1	0		1.37738	4.93613	0.384344	matched (3)
Rural	Female		MEDICINES	MANDELA DRUG STORE	CIPRO OLIVE	5							5	7	1	1	5	7	1.79176	2.07944	0.287682	1.33333	0.287682		1.37738	4.93613	0.384344	matched (3)
Rural	Male		MEDICINES	THOMPSON ABAGNA STORE	PARACETAMOL,MARTIN'S LIVER SALT& ALUMINIUM HYDRO-OXIDE	2.5							2.5	2.5	1	1	2.5	2.5	1.25276	1.25276	0	1	0		1.37738	4.93613	0.384344	matched (3)
Rural	Female		MEDICINES	THOMPSON ABAGNA STORE	IBRUFEN,INDOMETHACINE&PARACETAMOL	5							5	5	1	1	5	5	1.79176	1.79176	0	1	0		1.37738	4.93613	0.384344	matched (3)
Rural	Male	AZUURE A-ENDWANE	MEDICINES	87Thompson Abagna Counter Medical Seller, Sirigu	MALARIA DRUGS AND PARACETAMOL	5.5						5.5	5.5	3	1	1	5.5	3	1.8718	1.38629	-0.485508	0.615385	0.485508		1.37738	4.93613	0.384344	matched (3)
Rural	Male		MEDICINES	MANDELA DRUG STORE	MALAFAN,AMOXACILLINE&PARACETAMOL	3.5							3.5	4.5	1	1	3.5	4.5	1.50408	1.70475	0.200671	1.22222	0.200671		1.37738	4.93613	0.384344	matched (3)
Rural	Male		MEDICINES	MANDELA DRUG STORE	PARACETAMOL&INDOMETHACINE	2							2	3	1	1	2	3	1.09861	1.38629	0.287682	1.33333	0.287682		1.37738	4.93613	0.384344	matched (3)
Rural	Male		MEDICINES	MANDELA DRUG STORE	EFPAC&PARACETAMOL	1.5							1.5	2.7	1	1	1.5	2.7	0.916291	1.30833	0.392042	1.48	0.392042		1.37738	4.93613	0.384344	matched (3)
Rural	Male		MEDICINES	THOMPSON ABAGNA STORE	PARACETAMOL	1							1	2	1	1	1	2	0.693147	1.09861	0.405465	1.5	0.405465		1.37738	4.93613	0.384344	matched (3)
Rural	Female	AKANYAGILI ATOGIYA	MEDICINES	76Weyoore Chemical Shop, Manyoro	PARA AND COLODIUM	2.5						2.5	2.5	2.5	1	1	2.5	2.5	1.25276	1.25276	0	1	0		1.37738	4.93613	0.384344	matched (3)
Rural	Female	NSOH ADUGBIRE	MEDICINES	87Thompson Abagna Counter Medical Seller, Sirigu	EFPAC	2						2	2	1.5	1	1	2	1.5	1.09861	0.916291	-0.182321	0.833333	0.182321		1.37738	4.93613	0.384344	matched (3)
Rural	Female	AWINIBOGRA ADUGBIRE	MEDICINES	67Mandela Chemical shop	AKES PAIN KILLER AND PIROXICAM	2.5						2.5	2.5	3	1	1	2.5	3	1.25276	1.38629	0.133531	1.14286	0.133531		1.37738	4.93613	0.384344	matched (3)
Rural	Female	AKUNZULE AYAMDO	MEDICINES	87Thompson Abagna Counter Medical Seller, Sirigu	ZUDREX TABLET AND EFPAC	4.5	46Yua CHPS	AMOXYCILLIN AND ARTESUNATE AMODIAQUINE	7				11.5	15	1	1	11.5	15	2.52573	2.77259	0.24686	1.28	0.24686		1.37738	4.93613	0.384344	matched (3)
Rural	Female	ANESS FUSENA	MEDICINES	73Abubakari Mamama Kumuriwo Lic Chemical (B.M.K.A) Paga.	AMOXICILLIN CAPS	2						2	2	20	1	1	2	20	1.09861	3.04452	1.94591	7	1.94591		1.37738	4.93613	0.384344	matched (3)
Rural	Male	BAGABRINA CHIRAWUVI	MEDICINES	PAUL CHEMICAL SHOP KAZUGU	EFFPAC	2						2	2	5	1	1	2	5	1.09861	1.79176	0.693147	2	0.693147		1.37738	4.93613	0.384344	matched (3)
Rural	Male	ATUBAYIA GRACE AND	MEDICINES	PAUL CHEMICAL SHOP KAZUGU	FLUCLOXACILLIN CAPS	8						8	8	10	1	1	8	10	2.19722	2.3979	0.200671	1.22222	0.200671		1.37738	4.93613	0.384344	matched (3)
Rural	Female	SHAFIU MOHAMMED	MEDICINES	64Akamm Pharmacy	AMOKSIKLAV (TAB)	5						5	5	20	1	1	5	20	1.79176	3.04452	1.25276	3.5	1.25276		1.37738	4.93613	0.384344	matched (3)
Rural	Male	JAMES WEBASIA	MEDICINES	73Abubakari Mamama Kumuriwo Lic Chemical (B.M.K.A) Paga.	ATESONATE AMODIAQUINE	5						5	5	12	1	1	5	12	1.79176	2.56495	0.77319	2.16667	0.77319		1.37738	4.93613	0.384344	matched (3)
Rural	Male	ABAJEY TIBANGAYIRE	MEDICINES	73Abubakari Mamama Kumuriwo Lic Chemical (B.M.K.A) Paga.	IBUPROFEN	1.5						1.5	1.5	10	1	1	1.5	10	0.916291	2.3979	1.48161	4.4	1.48161		1.37738	4.93613	0.384344	matched (3)
Rural	Male	ADUA KAPIO	MEDICINES	73Abubakari Mamama Kumuriwo Lic Chemical (B.M.K.A) Paga.	PARACETAMOL	0.5						0.5	0.5	1	1	1	0.5	1	0.405465	0.693147	0.287682	1.33333	0.287682		1.37738	4.93613	0.384344	matched (3)
Rural	Male		MEDICINES	PAUL CHEMICAL SHOP	ARTESUNATE AMODIAQUINE	3							3	5	1	1	3	5	1.38629	1.79176	0.405465	1.5	0.405465		1.37738	4.93613	0.384344	matched (3)
Rural	Female	KABA ADUA	MEDICINES	PAUL CHEMICAL SHOP KAZUGU	PARACETAMOL TAP	0.5						0.5	0.5	1	1	1	0.5	1	0.405465	0.693147	0.287682	1.33333	0.287682		1.37738	4.93613	0.384344	matched (3)
Rural	Male	NALISE ASIBI	MEDICINES	73Abubakari Mamama Kumuriwo Lic Chemical (B.M.K.A) Paga.	MALAR2(MALARIA DRUG)	15						15	15	15	1	1	15	15	2.77259	2.77259	0	1	0		1.37738	4.93613	0.384344	matched (3)
Rural	Female	KOFI AKORIBA	MEDICINES	73Abubakari Mamama Kumuriwo Lic Chemical (B.M.K.A) Paga.	ATESONATE AMODIAQUINE	5						5	5	5	1	1	5	5	1.79176	1.79176	0	1	0		1.37738	4.93613	0.384344	matched (3)
Rural	Female		MEDICINES	BENCYN PHARMACY	SIVODERM	5							5	5	1	1	5	5	1.79176	1.79176	0	1	0		1.37738	4.93613	0.384344	matched (3)
Rural	Male		OPD	WISDOM STAR CLINIC	TYPHOID FEVER TEST	10							10	10	1	1	10	10	2.3979	2.3979	0	1	0		1.37738	4.93613	0.384344	matched (3)
Rural	Male		MEDICINES	PAUL CHEMICAL SHOP	IBRUFEN	2							2	2	1	1	2	2	1.09861	1.09861	0	1	0		1.37738	4.93613	0.384344	matched (3)
Rural	Male		MEDICINES	PAUL CHEMICAL SHOP	LUMARTEM&IBUFEN 400	7							7	7	1	1	7	7	2.07944	2.07944	0	1	0		1.37738	4.93613	0.384344	matched (3)
Rural	Male		MEDICINES	HILLARIOUS CHEMICAL SHOP	PARACETAMOL	2							2	2	1	1	2	2	1.09861	1.09861	0	1	0		1.37738	4.93613	0.384344	matched (3)
Rural	Male		MEDICINES	PAUL CHEMICAL SHOP	BASECOLD	1							1	1	1	1	1	1	0.693147	0.693147	0	1	0		1.37738	4.93613	0.384344	matched (3)
Rural	Male		OPD	NAVIO CHPS	INJECTABLE	1							1	1	1	1	1	1	0.693147	0.693147	0	1	0		1.37738	4.93613	0.384344	matched (3)
Rural	Female		IP	PAGA HOSPITAL	MALARIA TEST	5							5	5	1	1	5	5	1.79176	1.79176	0	1	0		1.37738	4.93613	0.384344	matched (3)
Rural	Male		MEDICINES	KUMURIWO CHEMICAL SHOP	LONART	10							10	10	1	1	10	10	2.3979	2.3979	0	1	0		1.37738	4.93613	0.384344	matched (3)
Rural	Female		MEDICINES	PAUL CHEMICAL SHOP	COARTEM	15							15	15	1	1	15	15	2.77259	2.77259	0	1	0		1.37738	4.93613	0.384344	matched (3)
Rural	Male		MEDICINES	CYNTHIA'S SHOP	EFPAC	2							2	2	1	1	2	2	1.09861	1.09861	0	1	0		1.37738	4.93613	0.384344	matched (3)
Rural	Male		MEDICINES	PAUL CHEMICAL SHOP	EFPAC&PARACETAMOL	2							2	2	1	1	2	2	1.09861	1.09861	0	1	0		1.37738	4.93613	0.384344	matched (3)
Rural	Male		MEDICINES	PAUL CHEMICAL SHOP	ARTESUNATE AMODIAQUINE	15							15	16	1	1	15	16	2.77259	2.83321	0.0606246	1.0625	0.0606246		1.37738	4.93613	0.384344	matched (3)
Rural	Male	ADJOA AGURIWO	MEDICINES	73Abubakari Mamama Kumuriwo Lic Chemical (B.M.K.A) Paga.	MALAA2(MALARIA DRUG)	15						15	15	10	1	1	15	10	2.77259	2.3979	-0.374693	0.6875	0.374693		1.37738	4.93613	0.384344	matched (3)
Rural	Male	ALOU YAA	MEDICINES	PAUL CHEMICAL SHOP KAZUGU	PARACETAMOL TAP	0.5						0.5	0.5	1	1	1	0.5	1	0.405465	0.693147	0.287682	1.33333	0.287682		1.37738	4.93613	0.384344	matched (3)
Rural	Male	APURI KAVOGU	MEDICINES	PAUL CHEMICAL SHOP KAZUGU	PARACETAMOL TAP, IBUGLO	2.5						2.5	2.5	12	1	1	2.5	12	1.25276	2.56495	1.31219	3.71429	1.31219		1.37738	4.93613	0.384344	matched (3)
Rural	Male	ACHANA AKUA	MEDICINES	76Weyoore Chemical Shop, Manyoro	MALARIA DRUG (TAP)	5						5	5	5	1	1	5	5	1.79176	1.79176	0	1	0		1.37738	4.93613	0.384344	matched (3)
Rural	Male	ANAWE LUGUJE	MEDICINES	76Weyoore Chemical Shop, Manyoro	MALARIA DRUG	5						5	5	5	1	1	5	5	1.79176	1.79176	0	1	0		1.37738	4.93613	0.384344	matched (3)
Rural	Male		MEDICINES	BENCYN PHARMACY	ARTEMETHER LUMEFANTRINE	5							5	7	1	1	5	7	1.79176	2.07944	0.287682	1.33333	0.287682		1.37738	4.93613	0.384344	matched (3)
Rural	Female	AGONTANI ALBERTA	MEDICINES	76Weyoore Chemical Shop, Manyoro	MEGACID AND OMEPROZOLE	15						15	15	19	1	1	15	19	2.77259	2.99573	0.223144	1.25	0.223144		1.37738	4.93613	0.384344	matched (3)
Rural	Male		MEDICINES	KAYAGA PROVISION SHOP	PARACETAMOL	0.5							0.5	0.5	1	1	0.5	0.5	0.405465	0.405465	0	1	0		1.37738	4.93613	0.384344	matched (3)
Rural	Male		MEDICINES	YOROYIRE DRUG STORE	AMPICILLIN	2							2	2	1	1	2	2	1.09861	1.09861	0	1	0		1.37738	4.93613	0.384344	matched (3)
Rural	Male		PREVENTIVE	NYANGUA CHPS	DEPO-PROVERA INJECTABLE	1							1	1	1	1	6	16	1.94591	2.83321	0.887303	2.42857	0.887303		1.37738	4.93613	0.384344	matched (3)
Rural	Female		MEDICINES	BENCYN PHARMACY	LONART	15							15	15	1	1	15	15	2.77259	2.77259	0	1	0		1.37738	4.93613	0.384344	matched (3)
Rural	Female		MEDICINES	ALOGO HARISSON CHEMICAL SHOP	ANTI-TETANUS INJECTION	8							8	25	1	1	13	30	2.63906	3.43399	0.79493	2.21428	0.79493		1.37738	4.93613	0.384344	matched (3)
Rural	Female		MEDICINES	J.B DOGNIA	EFPAC & IBRUFEN	2.5							2.5	2.5	1	1	2.5	2.5	1.25276	1.25276	0	1	0		1.37738	4.93613	0.384344	matched (3)
Rural	Female		MEDICINES	KUMURIWO CHEMICAL SHOP	CHLORPROMAZINE	6							6	6	1	1	6	6	1.94591	1.94591	0	1	0		1.37738	4.93613	0.384344	matched (3)
Rural	Female	WEDAM ACHO	MEDICINES	ALOGU CHEMICAL SHOP	PENICILLIN POWDER	5						5	5	5	1	1	5	5	1.79176	1.79176	0	1	0		1.37738	4.93613	0.384344	matched (3)
Rural	Male		MEDICINES	ALOGO HARISSON CHEMICAL SHOP	ARTESUNATE AMODIAQUINE & PARACETAMOL	6							6	10.5	1	1	6	10.5	1.94591	2.44235	0.496437	1.64286	0.496437		1.37738	4.93613	0.384344	matched (3)
Rural	Female		MEDICINES	ALOGO HARISSON CHEMICAL SHOP	COARTEM	45							45	50	1	1	45	50	3.82864	3.93183	0.103184	1.1087	0.103184		1.37738	4.93613	0.384344	matched (3)
Rural	Male		IP	WAR MEMORIAL HOSPITAL	TRAMADOL,CHEST X-RAY,CO-AMOXICLAVE&NIFEDIPINE	60							60	106	1	1	60	106	4.11087	4.67283	0.561955	1.7541	0.561955		1.37738	4.93613	0.384344	matched (3)
Rural	Female		MEDICINES	ALOGO HARISSON CHEMICAL SHOP	XMOS AMOXICILLIN	15							15	15	1	1	15	15	2.77259	2.77259	0	1	0		1.37738	4.93613	0.384344	matched (3)
Rural	Female		MEDICINES	J.B DOGNIA	IBRUFEN	2							2	2	1	1	2	2	1.09861	1.09861	0	1	0		1.37738	4.93613	0.384344	matched (3)
Rural	Female	KANKURI ASUCHAM	MEDICINES	ALOGU CHEMICAL SHOP	ARTESUNATE AMODIAQUINE AND MEDICINE FOR BP	6.5						6.5	6.5	30	1	1	6.5	30	2.0149	3.43399	1.41908	4.13333	1.41908		1.37738	4.93613	0.384344	matched (3)
Rural	Female	JANET ADICHUNGA	MEDICINES	ALOGU CHEMICAL SHOP	PAIN GUY , OXYTETRACYCLINE CAPS AND INJECTION	17						17	17	20	1	1	17	20	2.89037	3.04452	0.154151	1.16667	0.154151		1.37738	4.93613	0.384344	matched (3)
Rural	Male		MEDICINES	BENCYN PHARMACY	FLUCLOXACILINE & IBRUFEN	4							4	20	1	1	4	20	1.60944	3.04452	1.43508	4.2	1.43508		1.37738	4.93613	0.384344	matched (3)
Rural	Male	AYERIVAH PWOALAGIDIM	MEDICINES	ALOGU CHEMICAL SHOP	ALO DRUGS	1						1	1	1	1	1	1	1	0.693147	0.693147	0	1	0		1.37738	4.93613	0.384344	matched (3)
Rural	Male		MEDICINES	ALOGO HARISSON CHEMICAL SHOP	ARTESUNATE AMODIAQUINE	3							3	3	1	1	3	3	1.38629	1.38629	0	1	0		1.37738	4.93613	0.384344	matched (3)
Rural	Male		MEDICINES	ALOGO HARISSON CHEMICAL SHOP	MALAR 2	5							5	7	1	1	5	7	1.79176	2.07944	0.287682	1.33333	0.287682		1.37738	4.93613	0.384344	matched (3)
Rural	Male	AKIA KUBATI	MEDICINES	DABOOMGA CHEMICAL SHOP PUNGU	B. P DRUG	1.5						1.5	1.5	5	1	1	1.5	5	0.916291	1.79176	0.875469	2.4	0.875469		1.37738	4.93613	0.384344	matched (3)
Rural	Male		MEDICINES	ALOGO HARISSON CHEMICAL SHOP	MALAR 2	5							5	7.5	1	1	5	7.5	1.79176	2.14007	0.348307	1.41667	0.348307		1.37738	4.93613	0.384344	matched (3)
Rural	Male	AWIMPALA AGARTHA	PREVENTIVE	78Biomedical Laboratory Test Center	LAB TEST	5							5	20	1	1	347	20	5.8522	3.04452	-2.80768	0.0603448	2.80768		1.37738	4.93613	0.384344	matched (3)
Rural	Male	ADUA AYAMBOYA	IP	11War Memorial Hospital	SERVICES AND LAB TEST	111							111	105	1	1	112	105.5	4.72739	4.66814	-0.0592427	0.942478	0.0592427		1.37738	4.93613	0.384344	matched (3)
Rural	Female	LARDI ASUGBE	IP	11War Memorial Hospital	FOLDER AND INJURY COST	103							103	109	1	1	103	109	4.64439	4.70048	0.0560894	1.05769	0.0560894		1.37738	4.93613	0.384344	matched (3)
Rural	Female	APEIBOLGA JULIANA AWELANA	IP	11War Memorial Hospital	MEDICATION AND OPERATION COST	288							288	397	1	1	288	397	5.66643	5.98645	0.320025	1.37716	0.320025		1.37738	4.93613	0.384344	matched (3)
Rural	Female	ISAAC	IP	11War Memorial Hospital	MEDICATION AND SERVICE	71							71	57.43	1	1	71	57.43	4.27667	4.06783	-0.208837	0.811528	0.208837		1.37738	4.93613	0.384344	matched (3)
Rural	Male	AWAAH ABIRO	MEDICINES	61Bencyn Pharmacy	PARACETAMOL TABLET	1							1	2	1	1	1	2	0.693147	1.09861	0.405465	1.5	0.405465		1.37738	4.93613	0.384344	matched (3)
Rural	Male	TITUS AKIYOO	IP	11War Memorial Hospital	SERVICES, DRUGS AND X-RAY	151	TAMALE TEACHING HOSPITAL	SERVICES AND DRUGS					151	534.83	1	1	159.5	537.63	5.07829	6.28903	1.21073	3.35595	1.21073		1.37738	4.93613	0.384344	matched (3)
Rural	Male	AZUE NABOO	MEDICINES	61Bencyn Pharmacy	VITAMIN B	2	65Benzu Pharmacy	VITAMIN B	2.5				4.5	34	1	1	4.5	34	1.70475	3.55535	1.8506	6.36364	1.8506		1.37738	4.93613	0.384344	matched (3)
Rural	Male		OPD	JOHN AGAMIKIYE STORE	PARACETAMOL	4							4	3	1	1	4	3	1.60944	1.38629	-0.223144	0.8	0.223144		1.37738	4.93613	0.384344	matched (3)
Rural	Male	DIANA ATONGO	MEDICINES	JONH AGAGMEGERI CHEMICAL SHOP IN KANDIGA MARKET	DYNEWELL AND BILINCTUS SYRUP	10						10	10	9	1	1	10	9	2.3979	2.30259	-0.0953102	0.909091	0.0953102		1.37738	4.93613	0.384344	matched (3)
Rural	Male		MEDICINES	JOHN AGAMIKIYE STORE	ORS&MARTINS LIVER SALT	6							6	6	1	1	6	6	1.94591	1.94591	0	1	0		1.37738	4.93613	0.384344	matched (3)
Rural	Female	APIRIKIBASE ADEWAANA	MEDICINES	JONH AGAGMEGERI CHEMICAL SHOP	OXYTETRACYCLINE AND PARACETAMOL TABLETS	2.5						2.5	2.5	3	1	1	2.5	3	1.25276	1.38629	0.133531	1.14286	0.133531		1.37738	4.93613	0.384344	matched (3)
Rural	Male		OPD	SIRIGU HEALTH CENTER	ARTEMETHER LUMEFANTRINE	2							2	10	1	1	2	10	1.09861	2.3979	1.29928	3.66667	1.29928		1.37738	4.93613	0.384344	matched (3)
Rural	Female		MEDICINES	JOHN AGAMIKIYE STORE	OXYTETRA	1							1	0.5	1	1	1	0.5	0.693147	0.405465	-0.287682	0.75	0.287682		1.37738	4.93613	0.384344	matched (3)
Rural	Female		OPD	JOHN AGAMIKIYE STORE	AMPICILL &OXYTECTRACYCLINE	5.8							5.8	6	1	1	5.8	6	1.91692	1.94591	0.0289874	1.02941	0.0289874		1.37738	4.93613	0.384344	matched (3)
Rural	Male		MEDICINES	JOHN AGAMIKIYE STORE	PARACETAMOL	1							1	1	1	1	1	1	0.693147	0.693147	0	1	0		1.37738	4.93613	0.384344	matched (3)
Rural	Female	APA- ALAGAGANYA	MEDICINES	JONH AGAGMEGERI CHEMICAL SHOP	ARTEFAN DISPERSIBLE TABLETS	2.6						2.6	2.6	15	1	1	2.6	15	1.28093	2.77259	1.49165	4.44444	1.49165		1.37738	4.93613	0.384344	matched (3)
Rural	Male	AROGYAAGA AWONYUURE	MEDICINES	JONH AGAGMEGERI CHEMICAL SHOP	EXRA CAPSULES	3						3	3	6	1	1	3	6	1.38629	1.94591	0.559616	1.75	0.559616		1.37738	4.93613	0.384344	matched (3)
Rural	Male		MEDICINES	JOHN AGAMIKIYE STORE	PARACETAMOL&NUFENA 50	1.7							1.7	3	1	1	1.7	3	0.993252	1.38629	0.393043	1.48148	0.393043		1.37738	4.93613	0.384344	matched (3)
Rural	Female	SUSUANA ATINTONO	MEDICINES	JONH AGAGMEGERI CHEMICAL SHOP IN KANDIGA MARKET	PARACETAMOL TABLETS	1						1	1	0.5	1	1	1	0.5	0.693147	0.405465	-0.287682	0.75	0.287682		1.37738	4.93613	0.384344	matched (3)
Rural	Male		OPD	JOHN AGAMIKIYE STORE	FLUCLOXACILINE	12							12	12	1	1	12	12	2.56495	2.56495	0	1	0		1.37738	4.93613	0.384344	matched (3)
Rural	Male		MEDICINES	JOHN AGAMIKIYE STORE	INDOMETHACINE	1.5							1.5	3	1	1	1.5	3	0.916291	1.38629	0.470004	1.6	0.470004		1.37738	4.93613	0.384344	matched (3)
Rural	Male		MEDICINES	JOHN AGAMIKIYE STORE	DIAFEN-P	2							2	2.5	1	1	18	18.7	2.94444	2.98062	0.0361798	1.03684	0.0361798		1.37738	4.93613	0.384344	matched (3)
Rural	Male		MEDICINES	JOHN AGAMIKIYE STORE	ARTEMETER LUMIFANTRY & PARACETAMOL	6							6	5	1	1	6	5	1.94591	1.79176	-0.154151	0.857143	0.154151		1.37738	4.93613	0.384344	matched (3)
Rural	Male		MEDICINES	JOHN AGAMIKIYE STORE	AMOXACILLINE ORAL SUSPENSION & PARACETAMOL	7							7	15	1	1	7	15	2.07944	2.77259	0.693147	2	0.693147		1.37738	4.93613	0.384344	matched (3)
Rural	Male		MEDICINES	JOHN AGAMIKIYE STORE	MIXTAP&PARACETAMOL	2							2	3	1	1	2	3	1.09861	1.38629	0.287682	1.33333	0.287682		1.37738	4.93613	0.384344	matched (3)
Rural	Female		MEDICINES	JOHN AGAMIKIYE STORE	METRONIDAZOLE,SAMALIN COUGH SYRUP&PARACETAMOL SYRUP	12							12	7.5	1	1	12	7.5	2.56495	2.14007	-0.424883	0.653846	0.424883		1.37738	4.93613	0.384344	matched (3)
Rural	Male	APIKA ADETARIMA	MEDICINES	JONH AGAGMEGERI CHEMICAL SHOP IN KANDIGA	IBUCAP AND MULTIVITEMINE TABLETS	2.5						2.5	2.5	3	1	1	2.5	3	1.25276	1.38629	0.133531	1.14286	0.133531		1.37738	4.93613	0.384344	matched (3)
Rural	Male		MEDICINES	JOHN AGAMIKIYE STORE	DONEWELL&LETAMOL	7							7	7	1	1	22.3	24.6	3.14845	3.24259	0.0941391	1.09871	0.0941391		1.37738	4.93613	0.384344	matched (3)
Rural	Female	ADONGO ALEM DEEM	MEDICINES	JONH AGAGMEGERI CHEMICAL SHOP IN KANDIGA MARKET	IBUCAP CAPSULES AND PELADOL EXTRA TABLETS	4						4	4	4	1	1	4	4	1.60944	1.60944	0	1	0		1.37738	4.93613	0.384344	matched (3)
Rural	Male		MEDICINES	JOHN AGAMIKIYE STORE	PELADOL EXTRA	4							4	4	1	1	4	4	1.60944	1.60944	0	1	0		1.37738	4.93613	0.384344	matched (3)
Rural	Male	APANGABASIYA AKIRIMA	MEDICINES	JONH AGAGMEGERI CHEMICAL SHOP	OTEVO (DICLOFENAC POTASIUM TABLETS	8						8	8	2	1	1	8	2	2.19722	1.09861	-1.09861	0.333333	1.09861		1.37738	4.93613	0.384344	matched (3)
Rural	Female	ANIAH NSOMAH	MEDICINES	JONH AGAGMEGERI CHEMICAL SHOP	IBUPROFEN	1.6						1.6	1.6	2	1	1	1.6	2	0.955511	1.09861	0.143101	1.15385	0.143101		1.37738	4.93613	0.384344	matched (3)
Rural	Male		MEDICINES	JOHN AGAMIKIYE STORE	APC,LETAB&PARACETAMOL	2.7							2.7	5	1	1	2.7	5	1.30833	1.79176	0.483427	1.62162	0.483427		1.37738	4.93613	0.384344	matched (3)
Rural	Male		MEDICINES	JOHN AGAMIKIYE STORE	MACLUME & ORS	7							7	3.5	1	1	7	3.5	2.07944	1.50408	-0.575364	0.5625	0.575364		1.37738	4.93613	0.384344	matched (3)
Rural	Male		MEDICINES	JOHN AGAMIKIYE STORE	ARTESUNATE AMODIAQUINE&PARACETAMOL	4							4	5	1	1	4	5	1.60944	1.79176	0.182321	1.2	0.182321		1.37738	4.93613	0.384344	matched (3)
Rural	Female	ATABUURO AGORIBOBA	MEDICINES	JONH AGAGMEGERI CHEMICAL SHOP	IYKON FENAC	2						2	2	2	1	1	2	2	1.09861	1.09861	0	1	0		1.37738	4.93613	0.384344	matched (3)
Rural	Male	AMORIGIBESE ASAAH	MEDICINES	JONH AGAGMEGERI CHEMICAL SHOP IN KANDIGA	LETAPLEX-B AND COLDRILIF SYRUP	9						9	9	10	1	1	9	10	2.30259	2.3979	0.0953102	1.1	0.0953102		1.37738	4.93613	0.384344	matched (3)
Rural	Male		MEDICINES	JOHN AGAMIKIYE STORE	PARACETAMOL&PENICILLIN	1.5							1.5	1.3	1	1	1.5	1.3	0.916291	0.832909	-0.0833817	0.92	0.0833817		1.37738	4.93613	0.384344	matched (3)
Rural	Female		MEDICINES	JOHN AGAMIKIYE STORE	PARACETAMOL,LUMATEM&PELADO EXTRA	6.5							6.5	10	1	1	6.5	10	2.0149	2.3979	0.382992	1.46667	0.382992		1.37738	4.93613	0.384344	matched (3)
Rural	Female	SAMUEL ANONPURE	MEDICINES	JOHN AGANMIKRE CHEMICAL SHOP, KANDIGA	PARACETAMOL	1						1	1	0.5	1	1	1	0.5	0.693147	0.405465	-0.287682	0.75	0.287682		1.37738	4.93613	0.384344	matched (3)
Rural	Female	AMAYA APAALAGANYA	MEDICINES	JOHN AGANMIKRE CHEMICAL SHOP, KANDIGA	AMOXICILLIN, DIAZEPAM, IBUPROFEN	6						6	6	4.5	1	1	6	4.5	1.94591	1.70475	-0.241162	0.785714	0.241162		1.37738	4.93613	0.384344	matched (3)
Rural	Male		MEDICINES	JOHN AGAMIKIYE STORE	BELLA COUGH SYRUP&DONEWELL	10							10	15	1	1	10	15	2.3979	2.77259	0.374693	1.45454	0.374693		1.37738	4.93613	0.384344	matched (3)
Rural	Female		MEDICINES	JOHN AGAMIKIYE STORE	LETAMOL	3							3	4	1	1	3	4	1.38629	1.60944	0.223144	1.25	0.223144		1.37738	4.93613	0.384344	matched (3)
Rural	Female	ADEGEYA ABISINIYE	MEDICINES	JOHN AGANMIKRE CHEMICAL SHOP, KANDIGA	PARACETAMOL, MALARIA MEDICINE	5						5	5	4	1	1	5	4	1.79176	1.60944	-0.182321	0.833333	0.182321		1.37738	4.93613	0.384344	matched (3)
Rural	Male	APOORE AGADEEM	MEDICINES	JOHN AGANMIKRE CHEMICAL SHOP, KANDIGA	PARACETAMOL, INDOMETHACIN CAPSULES, AMPICIL	3.5						3.5	3.5	2	1	1	3.5	2	1.50408	1.09861	-0.405465	0.666667	0.405465		1.37738	4.93613	0.384344	matched (3)
Rural	Male		MEDICINES	JOHN AGAMIKIYE STORE	AMOXACILINE&NUCLIUM	8							8	4	1	1	8	4	2.19722	1.60944	-0.587787	0.555555	0.587787		1.37738	4.93613	0.384344	matched (3)
Rural	Male	ADEBUGUM ALICE	MEDICINES	JOHN AGANMIKRE CHEMICAL SHOP, KANDIGA	ORS	1						1	1	1.4	1	1	1	1.4	0.693147	0.875469	0.182321	1.2	0.182321		1.37738	4.93613	0.384344	matched (3)
Rural	Female		MEDICINES	JOHN AGAMIKIYE STORE	SALBUTAMOL	1							1	2	1	1	1	2	0.693147	1.09861	0.405465	1.5	0.405465		1.37738	4.93613	0.384344	matched (3)
Rural	Male	AWANA ADOKU	MEDICINES	JOHN AGANMIKRE CHEMICAL SHOP, KANDIGA	ORS, LUMETHER	6						6	6	3.1	1	1	6	3.1	1.94591	1.41099	-0.534923	0.585714	0.534923		1.37738	4.93613	0.384344	matched (3)
Rural	Male		MEDICINES	JOHN AGAMIKIYE STORE	AMOXACILINE	2							2	4	1	1	2	4	1.09861	1.60944	0.510826	1.66667	0.510826		1.37738	4.93613	0.384344	matched (3)
Rural	Female		MEDICINES	JOHN AGAMIKIYE STORE	DIALUM&BENDROFL	2.5							2.5	4	1	1	2.5	4	1.25276	1.60944	0.356675	1.42857	0.356675		1.37738	4.93613	0.384344	matched (3)
Rural	Female		MEDICINES	JOHN AGAMIKIYE STORE	PARACETAMOL	0.5							0.5	0.5	1	1	0.5	0.5	0.405465	0.405465	0	1	0		1.37738	4.93613	0.384344	matched (3)
Rural	Female		IP	SIRIGU HEALTH CENTER	MALARIA TEST	6							6	10	1	1	6	10	1.94591	2.3979	0.451985	1.57143	0.451985		1.37738	4.93613	0.384344	matched (3)
Rural	Male		OPD	KASENA NANKANA EAST CLINIC	MALARIA TEST	3							3	10	1	1	3	10	1.38629	2.3979	1.0116	2.75	1.0116		1.37738	4.93613	0.384344	matched (3)
Rural	Female		IP	KANDIGA HEALTH CENTER	PAYMENT OF HOSPITAL BED	10							10	10	1	1	10	10	2.3979	2.3979	0	1	0		1.37738	4.93613	0.384344	matched (3)
Rural	Female		MEDICINES	JOHN AGAMIKIYE STORE	AMOXACILINE&PARACETAMOL	3							3	3	1	1	3	3	1.38629	1.38629	0	1	0		1.37738	4.93613	0.384344	matched (3)
Rural	Male		MEDICINES	JOHN AGAMIKIYE STORE	TETRACYCLINE	1							1	1	1	1	4	4	1.60944	1.60944	0	1	0		1.37738	4.93613	0.384344	matched (3)
Rural	Female		MEDICINES	JOHN AGAMIKIYE STORE	TRADICLO-P & C0-TRIMOXAZOLE	3							3	14	1	1	3	14	1.38629	2.70805	1.32176	3.75	1.32176		1.37738	4.93613	0.384344	matched (3)
Rural	Male		MEDICINES	JOHN AGAMIKIYE STORE	AMOXACILINE&PARACETAMOL	2							2	3	1	1	2	3	1.09861	1.38629	0.287682	1.33333	0.287682		1.37738	4.93613	0.384344	matched (3)
Rural	Male	AYUGANE ABOTISUM	OPD	48Sirigu Heaith Centre	LABORITORY TEST	0	JOHN AGANMIKRE CHEMICAL SHOP, KANDIGA					0	0	12	1	1	0	17	0	2.89037	2.89037	18	2.89037		1.37738	4.93613	0.384344	matched (3)
Rural	Female	AYONKA AYELSUNE	MEDICINES	JONH AGAGMEGERI CHEMICAL SHOP IN KANDIGA	HABIFENAC FORTE TABLETS	2						2	2	3	1	1	2	3	1.09861	1.38629	0.287682	1.33333	0.287682		1.37738	4.93613	0.384344	matched (3)
Rural	Male		MEDICINES	JOHN AGAMIKIYE STORE	LETAVIN	5							5	2	1	1	5	2	1.79176	1.09861	-0.693147	0.5	0.693147		1.37738	4.93613	0.384344	matched (3)
Rural	Male	ABASIA BANABAS ABOKA	IP	11War Memorial Hospital	SERVICES AND MEDICATION	63							63	53	1	1	64	58	4.17439	4.07754	-0.0968499	0.907692	0.0968499		1.37738	4.93613	0.384344	matched (3)
Rural	Male	ARRON	IP	11War Memorial Hospital	ANTI-SNAKE	69	61Bencyn Pharmacy	AVS	7				76	410	1	1	76	410	4.3438	6.01859	1.67479	5.33766	1.67479		1.37738	4.93613	0.384344	matched (3)
Rural	Male		IP	11War Memorial Hospital	SERVICES AND DRUGS	64							64	400	1	1	64	400	4.17439	5.99396	1.81957	6.16923	1.81957		1.37738	4.93613	0.384344	matched (3)
Rural	Male	SANDRA TIYIAMO	PREVENTIVE	8Kalivio CHPS	POLIO,HEP B,PNEUMOCCAL VACCINES	0						0	0	0	1	1	0	0	0	0	0	1	0		1.37738	4.93613	0.384344	matched (3)
Rural	Female		OPD	CHIANA HEALTH CENTRE		NHIS							0	0	1	1	0	0	0	0	0	1	0		1.37738	4.93613	0.384344	matched (3)
Rural	Male		MEDICINES	BENCYN PHARMACY	NIFEDIPINE	5							5	5	1	1	5	5	1.79176	1.79176	0	1	0		1.37738	4.93613	0.384344	matched (3)
Rural	Male		OPD	YIPAALA HEALTH CENTER	ARTESUNATE AMODIAQUINE&PARACETAMOL	NHIS							0	0	1	1	0	0	0	0	0	1	0		1.37738	4.93613	0.384344	matched (3)
Rural	Female		OPD	NYANGNIA CHPS	DIAZEPAM&AMOXACILLINE	NHIS							0	0	1	1	0	0	0	0	0	1	0		1.37738	4.93613	0.384344	matched (3)
Rural	Male		PREVENTIVE	NYANGNIA CHPS	BCG, POLIO & HEPPETITIS B	NHIS							0	0	1	1	0	0	0	0	0	1	0		1.37738	4.93613	0.384344	matched (3)
Rural	Male		OPD	NYANGNIA CHPS	ARTESUNATE AMODIAQUEINE&PARACETAMOL	NHIS							0	0	1	1	0	0	0	0	0	1	0		1.37738	4.93613	0.384344	matched (3)
Rural	Male	AKOSUA BATEITUA	OPD	9Kanania CHPS	MULTIVITAMIN SYRUP	0						0	0	0	1	1	0	0	0	0	0	1	0		1.37738	4.93613	0.384344	matched (3)
Rural	Male		OPD	NYANGNIA CHPS	ARTESUNATE AMODIAQUEINE	NHIS							0	0	1	1	0	0	0	0	0	1	0		1.37738	4.93613	0.384344	matched (3)
Rural	Female		IP	UDS HOSPITAL NAVRONGO	MOTILIUM, AMOKSIKLAV&BLUMADOL	400							400	400	1	1	400	400	5.99396	5.99396	0	1	0		1.37738	4.93613	0.384344	matched (3)
Rural	Female	YAW LYDIA	OPD	9Kanania CHPS	PARA AND ARTESUNATE AMODIAQUINE	0						0	0	0	1	1	0	0	0	0	0	1	0		1.37738	4.93613	0.384344	matched (3)
Rural	Male		IP	LINDA BUNTUGU	MALA 2,PARACETAMOL,BLOOD TONIC &ANTI MALARIA INJECTION	47							47	54.2	1	1	47	54.2	3.8712	4.01096	0.139762	1.15	0.139762		1.37738	4.93613	0.384344	matched (3)
Rural	Female		OPD	J.B DOGNIA	FLUXACILIN & COMBAT-N	32							32	32	1	1	32	32	3.49651	3.49651	0	1	0		1.37738	4.93613	0.384344	matched (3)
Rural	Male		MEDICINES	BENCYN PHARMACY	AMOXACILINE&PARACETAMOL	9							9	9	1	1	9	9	2.30259	2.30259	0	1	0		1.37738	4.93613	0.384344	matched (3)
Rural	Male		OPD	ARENA BASE	DICLOFINAC&PARACETAMOL	6							6	6	1	1	6	6	1.94591	1.94591	0	1	0		1.37738	4.93613	0.384344	matched (3)
Rural	Male	CLARA APEMPLAE	MEDICINES	JAMES ALIRA DURG STORE @CHAINA	AMOXACINE AND COUGHT SYRUP	10						10	10	20	1	1	10	20	2.3979	3.04452	0.646627	1.90909	0.646627		1.37738	4.93613	0.384344	matched (3)
Rural	Male		MEDICINES	JB DONGNIA	PARACETAMOL	1							1	1	1	1	1	1	0.693147	0.693147	0	1	0		1.37738	4.93613	0.384344	matched (3)
Rural	Male	ATONGYIRE ANONAKE	MEDICINES	AKAMBIGIMI DRUG STORE	PARA, QUINE AND PERETINE	2.5						2.5	2.5	10	1	1	2.5	10	1.25276	2.3979	1.14513	3.14286	1.14513		1.37738	4.93613	0.384344	matched (3)
Rural	Male	FLORENCE AWELINGA	MEDICINES	GIFTY ADONGO DRUGE STORE	ATS	5	GIFTY ADONGO	MARTINS LIVE SALT	1			6	6	1	1	1	12	11	2.56495	2.48491	-0.0800426	0.923077	0.0800426		1.37738	4.93613	0.384344	matched (3)
Rural	Female		MEDICINES	ACHWIA STORE	METRONIDAZOLE	1.5							1.5	4.5	1	1	1.5	4.5	0.916291	1.70475	0.788457	2.2	0.788457		1.37738	4.93613	0.384344	matched (3)
Rural	Female		MEDICINES	ACHWIA STORE	NNOMPEN OINTMENT	2.5							2.5	3	1	1	2.5	3	1.25276	1.38629	0.133531	1.14286	0.133531		1.37738	4.93613	0.384344	matched (3)
Rural	Male	ASAGIDIBA AYAG	MEDICINES	AKAMBILIMI DRUG STORE	ATS	5						5	5	10	1	1	5	10	1.79176	2.3979	0.606136	1.83333	0.606136		1.37738	4.93613	0.384344	matched (3)
Rural	Male		MEDICINES	JB DONGNIA	ALUMINIUM HYDRO-OXIDE	1.5							1.5	2	1	1	1.5	2	0.916291	1.09861	0.182321	1.2	0.182321		1.37738	4.93613	0.384344	matched (3)
Rural	Male	AMA AKANTAGRIWIN	IP	CHUCHULEGA HEALTH CLINIC	AMODIAQUINE AND PARA		AKAMBIGIME DRUG STORE CHUCHULEGA	NEXCOFER	10			10	10	10	1	1	20	12	3.04452	2.56495	-0.479573	0.619047	0.479573		1.37738	4.93613	0.384344	matched (3)
Rural	Male	TANADIWO KABA	MEDICINES	AkANBIGMI DRUG STORE CHUCHULA	METRONIDAZOLE SYRUP	4.5						4.5	4.5	15	1	1	4.5	15	1.70475	2.77259	1.06784	2.90909	1.06784		1.37738	4.93613	0.384344	matched (3)
Rural	Female	BAKIBATU KABA	MEDICINES	GIFTY ADONGO DRUG STORE	DICLOFENAC AND PARA	2.5						2.5	2.5	5	1	1	2.5	5	1.25276	1.79176	0.538997	1.71429	0.538997		1.37738	4.93613	0.384344	matched (3)
Rural	Male		MEDICINES	AFAAH'S HOUSE	DICLOFENAC	2							2	2.5	1	1	2	2.5	1.09861	1.25276	0.154151	1.16667	0.154151		1.37738	4.93613	0.384344	matched (3)
Rural	Female	RAYMOND AWUVIRE	IP	War Memorial Hospital	APERCINE AND JENTAMAZEM	23						23	23	100	1	1	23	100	3.17805	4.61512	1.43707	4.20833	1.43707		1.37738	4.93613	0.384344	matched (3)
Rural	Female		MEDICINES	BENCYN PHARMACY	DICLOFENAC	7							7	20	1	1	7	20	2.07944	3.04452	0.965081	2.625	0.965081		1.37738	4.93613	0.384344	matched (3)
Rural	Male	KUBAVI ABATUNDURA	MEDICINES	84Linda Buntugu Chemical Shop	GUDAPET SYRUP	10						10	10	20	1	1	10	20	2.3979	3.04452	0.646627	1.90909	0.646627		1.37738	4.93613	0.384344	matched (3)
Rural	Male	VIDA AWOPURI	MEDICINES	84Linda Buntugu Chemical Shop	PARA	0.5						0.5	0.5	0.5	1	1	0.5	0.5	0.405465	0.405465	0	1	0		1.37738	4.93613	0.384344	matched (3)
Rural	Male	ASERIWANA AMINA	MEDICINES	AKAMBIGIMI DRUG STORE	HAEMOGLOBIM SRYUP	5						5	5	10	1	1	5	10	1.79176	2.3979	0.606136	1.83333	0.606136		1.37738	4.93613	0.384344	matched (3)
Rural	Male		MEDICINES	LINDA BUNTUGU	PARACETAMOL	1							1	1	1	1	1	1	0.693147	0.693147	0	1	0		1.37738	4.93613	0.384344	matched (3)
Rural	Male		MEDICINES	KASAN'S HOUSE	FENBASE EXTRA	5							5	5	1	1	5	5	1.79176	1.79176	0	1	0		1.37738	4.93613	0.384344	matched (3)
Rural	Female		MEDICINES	LINDA BUNTUGU	PARACETAMOL & RANADOR	1.5							1.5	1.5	1	1	1.5	1.5	0.916291	0.916291	0	1	0		1.37738	4.93613	0.384344	matched (3)
Rural	Male		MEDICINES	BENCYN PHARMACY	TRIPLE ACTION	7							7	7	1	1	7	7	2.07944	2.07944	0	1	0		1.37738	4.93613	0.384344	matched (3)
Rural	Male		MEDICINES	LINDA BUNTUGU	AMOXACILINE	10							10	10	1	1	10	10	2.3979	2.3979	0	1	0		1.37738	4.93613	0.384344	matched (3)
Rural	Male	MAVIS ACHEGEBANIA	PREVENTIVE	9Kanania CHPS	BCG,POLIO AND HEPATITIS B VACCINE	0						0	0	0	1	1	0	0	0	0	0	1	0		1.37738	4.93613	0.384344	matched (3)
Rural	Male	ASIBI AKWEMTRA	PREVENTIVE	9Kanania CHPS	BCG,POLIO AND HEPATITIS B VACCINE	0						0	0	0	1	1	0	0	0	0	0	1	0		1.37738	4.93613	0.384344	matched (3)
Rural	Female		IP	11War Memorial Hospital	HEANIA OPERATION	412	61Bencyn Pharmacy						412	700	1	1	412	700	6.02345	6.55251	0.52906	1.69734	0.52906		1.37738	4.93613	0.384344	matched (3)
Rural	Male		IP	11War Memorial Hospital	SERVICES AND DRUGS	63							63	50	1	1	63	50	4.15888	3.93183	-0.227057	0.796875	0.227057		1.37738	4.93613	0.384344	matched (3)
Rural	Male	MEMONATU ASOLO	IP	11War Memorial Hospital	SERVICES AND DRUGS	224	61Bencyn Pharmacy						224	500	1	1	224	500	5.4161	6.21661	0.800506	2.22667	0.800506		1.37738	4.93613	0.384344	matched (3)
Rural	Female		IP	11War Memorial Hospital	SERVICES AND DRUGS	56	61Bencyn Pharmacy						56	250	1	1	56	250	4.04305	5.52545	1.4824	4.40351	1.4824		1.37738	4.93613	0.384344	matched (3)
Rural	Male		IP	11War Memorial Hospital	SERVICES AND DRUGS	297	61Bencyn Pharmacy						297	500	1	1	297	500	5.69709	6.21661	0.519513	1.68121	0.519513		1.37738	4.93613	0.384344	matched (3)
Rural	Female		IP	11War Memorial Hospital	RAINALMAX TREATMENT	165	61Bencyn Pharmacy						165	678	1	1	165	678	5.11199	6.52062	1.40863	4.09036	1.40863		1.37738	4.93613	0.384344	matched (3)
